# Supplementary material for: Clonal hematopoiesis in people with advanced HIV and associated inflammatory syndromes
Source: JCI Insight. 2024 Apr 2;9(9):e174783. doi: 10.1172/jci.insight.174783 (PMC11141903; doi:10.1172/jci.insight.174783)
Supplement: Supporting data values [file jciinsight-9-174783-s007.xls]

## Sheet: Figure-1
ID	Age	nadir_CD4	Sex	Smoking_1	Myco_1	OI_1	White_1	CH_1	Lymphoma_1	Lymph_Chemo_1	IRIS_1	HLH_1	Nadir_CD4_200	LTNP_1	KSHV_1	Histo_1	CD4	CD8	CD4_CD8	Time_ART	Post_VAF
PID001	23	41	M	1	0	1		0	0	0	0	0	1	0	0	0	263	1516	0.173483	51
PID002	23	34	M	1	0	0	0	0	0	0	0	0	1	0	0	0	308	778	0.395887	50.5
PID003	24	0	M	1	0	1	1	0	0	0	0	0	1	0	1	0	13	903	0.0143965	48.5
PID004	25	86	M	0	1	1	0	1	1	1	1	0	1	0	0	0	999	2118	0.471671	190	0.723
PID005	29	13	M	0	0	1	0	1	0	0	1	0	1	0	0	0	194	1253	0.154828	87	1.2
PID006	25	10	M	1	0	0	0	0	0	0	0	0	1	0	0	0	186	588	0.316327	80
PID007	26	84	F	0	1	1	0	1	0	0	0	0	1	0	0	0	403	1039	0.387873	68	0.763
PID008	36	14	M	0	0	1	0	1	0	0	0	0	1	0	0	0	154	986	0.156187	79.5	2.2
PID009	26	14	M	0	0	0	0	0	0	0	0	0	1	0	0	0	627	830	0.755422	97.5
PID010	27	52	M	1	1	1	1	0	0	0	1	0	1	0	0	0	50	736	0.0679348	136
PID011	27	28	M	1	1	1	1	0	0	0	1	0	1	0	0	0	413	1003	0.411765	94.5
PID012	27	40	M	0	1	1	0	0	0	0	1	0	1	0	0	0	390	1107	0.352304	191
PID013	27	77	M	0	1	1	0	0	0	0	0	0	1	0	0	0	873	1062	0.822034	148
PID014	27	1	F	0	0	1	0	0	0	0	0	0	1	0	1	0	1012	864	1.1713	128
PID015	27	1134	F	0	0	0	0	0	0	0	0	0	0	1	0	0	1330	819	1.62393
PID016	28	9	M	0	1	1	0	0	0	0	1	0	1	0	0	0	381	1104	0.345109	95
PID017	28	56	M	0	0	1	0	0	0	1	0	0	1	0	1	0	206	1484	0.138814	63.5
PID018	29	68	M	0	1	1	0	0	0	0	1	0	1	0	0	0	761	939	0.810437	175
PID019	29	29	M	1	1	1	0	0	0	0	1	0	1	0	0	0	376	975	0.385641	127
PID020	29	22	M	0	0	1	0	0	0	0	0	0	1	0	1	0	461	1585	0.290852	113
PID021	30	8	F	0	1	1	0	0	0	0	1	1	1	0	1	0	312	416	0.75	96
PID022	30	15	M	1	1	1	0	0	0	0	1	0	1	0	0	0	208	714	0.291317	129
PID023	30	7	M	0	0	1	0	0	0	0	0	0	1	0	1	0	364	533	0.682927	106.5
PID024	30	20	M	0	0	0		0	0	0	0	0	1	0	0	0	340	895	0.379888	62
PID025	31	4	M	0	1	1	0	0	0	0	1	1	1	0	0	0	561	596	0.941275	296
PID026	31	9	M	1	1	1	0	0	0	0	1	1	1	0	0	0	9	287	0.0313589	60
PID027	31	145	M	1	1	1	0	0	0	0	0	0	1	0	0	0	317	649	0.488444	176
PID028	31	3	M	0	0	1	0	0	0	0	0	0	1	0	0	1	191	561	0.340463	112.5
PID029	33	32	F	0	1	1	0	0	0	0	1	1	1	0	0	0	257	911	0.282108	80
PID030	33	150	F	0	1	1	0	0	0	0	1	1	1	0	1	1	482	549	0.87796	164
PID031	33	6	F	0	1	1	0	0	0	0	1	0	1	0	0	0	422	277	1.52347	112
PID032	33	530	M	1	0	0	1	0	0	0	0	0	0	1	0	0	795	501	1.58683
PID033	34	7	M	1	0	0	1	0	1	1	0	0	1	0	0	0	470	579	0.811744	80.5
PID034	34	44	F	0	1	1	0	0	0	0	1	1	1	0	0	0	75	159	0.471698	100
PID035	34	88	F	0	1	1	0	0	0	1	1	1	1	0	1	0	912	1027	0.888023	158
PID036	34	105	M	1	0	1	0	0	0	0	1	1	1	0	1	0	157	1274	0.123234	190
PID037	34	46	M	1	1	1	0	0	0	0	1	0	1	0	0	0	323	1020	0.316667	64
PID038	34	12	M	0	1	1	0	1	0	0	0	0	1	0	0	0	141	2032	0.0693898	114.5	0.785
PID039	34	99	F	0	1	1	0	0	0	0	0	0	1	0	0	0	94	527	0.178368	64
PID040	34	25	M	0	0	0	0	0	0	0	0	0	1	0	0	0	117	418	0.279904	64
PID041	35	66	M	0	1	1	0	1	0	0	1	1	1	0	0	1	179	620	0.28871	107	0.611
PID042	35	15	M	0	0	1	0	0	0	0	1	1	1	0	0	0	252	951	0.264984	55
PID043	35	24	M	0	1	1	0	0	0	0	1	0	1	0	0	0	277	773	0.358344	666
PID044	35		M	0	0	0	0	1	0	0	0	0	0	0	0	0	814	620	1.3129	154	4.38
PID045	35	8	F	0	0	0	0	0	0	0	0	0	1	0	0	0	552	2208	0.25	112
PID046	35	16	M	0	0	1	0	0	0	0	0	0	1	0	0	0	184	617	0.298217	77
PID047	35	25	M	1	0	0		0	0	0	0	0	1	0	0	0	208	1222	0.170213	84
PID048	35	360	M	1	0	0	0	0	0	0	0	0	0	0	0	0	803	720	1.11528	412
PID049	36	10	M	1	0	0	0	1	0	0	1	1	1	0	0	0	400	1399	0.285919	109	1.29
PID050	36	29	M	0	1	1	0	0	0	0	1	1	1	0	0	0	99	479	0.206681	80
PID051	36	31	M	1	1	1	0	0	0	0	0	0	1	0	0	0	37	837	0.0442055	49
PID052	36	9	M	1	0	0	0	0	0	0	0	0	1	0	0	0	443	443	1	124.5
PID053	36	21	M	1	0	0	0	0	0	0	0	0	1	0	0	0	227	939	0.241747	68
PID054	36	35	M	0	0	1	0	0	0	0	0	0	1	0	0	1	166	884	0.187783	80
PID055	37	62	F	0	1	1	0	0	0	0	1	1	1	0	0	0	246	898	0.273942	41.5
PID056	37	174	M	0	1	1	0	0	0	0	1	1	1	0	0	0	198	288	0.6875	264
PID057	37	57	M	0	1	1	0	0	0	0	1	1	1	0	0	0	127	761	0.166886	100
PID058	37	6	M	0	0	1	0	0	0	0	1	1	1	0	0	1	117	297	0.393939	81.5
PID059	37	10	M	0	1	1	0	0	0	0	1	0	1	0	0	0	287	788	0.364213	80
PID060	37	38	F	1	1	1	0	1	0	0	0	0	1	0	0	0	186	537	0.346369	64	0.609
PID061	37	8	F	0	1	1	0	0	1	1	0	0	1	0	0	0	319	638	0.5	142
PID062	37	22	M	0	0	1		0	0	1	0	0	1	0	1	0	247	784	0.315051	104
PID063	37	11	M	0	0	0	0	0	0	0	0	0	1	0	0	0	273	918	0.297386	63.5
PID064	38	57	F	0	1	1	0	0	0	0	1	1	1	0	1	0	219	750	0.292	91
PID065	38	33	M	0	1	1	0	0	0	0	1	0	1	0	0	0	299	503	0.594433	138
PID066	38	3	M	0	0	1	0	0	0	0	1	0	1	0	0	0	446	558	0.799283	70
PID067	38	64	F	0	1	1	0	0	0	0	0	0	1	0	0	0	292	686	0.425656	79
PID068	38	6	F	0	1	1	0	0	0	0	0	0	1	0	0	0	52	772	0.0673575	129
PID069	38	17	M	0	1	1	0	0	0	0	0	0	1	0	0	0	273	633	0.43128	145
PID070	38	11	M	0	0	1	0	0	0	0	0	0	1	0	1	0	89	829	0.107358	61.5
PID071	38	13	M	1	0	0	0	0	0	0	0	0	1	0	0	0	220	723	0.304288	64
PID072	38	9	M	1	0	0	0	0	0	0	0	0	1	0	0	0	327	800	0.40875	128
PID073	38	8	M	0	0	0	0	0	0	0	0	0	1	0	0	0	450	610	0.737705	261
PID074	39	130	M	0	1	1	0	1	0	0	1	1	1	0	0	0	450	1256	0.35828	60	2
PID075	39	43	F	0	1	1	0	1	0	0	1	1	1	0	0	1	105	257	0.40856	99	0.652
PID076	39	44	M	0	1	1	0	0	0	0	1	0	1	0	0	0	286	559	0.511628	132
PID077	39	60	F	0	1	1	0	0	0	0	1	0	1	0	0	0	276	1745	0.158166	102
PID078	39	12	M	1	0	0	0	0	0	0	0	0	1	0	0	0	347	1115	0.311211	80
PID079	39	17	M	0	0	0	0	0	0	0	0	0	1	0	0	0	95	785	0.121019	12
PID080	39	27	M	0	0	0	0	0	0	0	0	0	1	0	0	0	173	656	0.26372	68
PID081	40	3	M	1	1	1	0	0	0	0	1	1	1	0	0	0	99	213	0.464789	80
PID082	40	32	F	0	1	1	0	0	0	0	1	0	1	0	0	0	69	339	0.20354	109
PID083	40	31	F	0	0	1	0	0	0	0	0	0	1	0	0	0	272	504	0.539683	79
PID084	40	0	M	0	0	1	0	0	0	0	0	0	1	0	0	0	176	785	0.224204	64
PID085	40	27	M	0	0	1	0	0	0	0	0	0	1	0	0	1	154	627	0.245614	95.5
PID086	40	405	M	0	0	1	0	0	0	0	0	0	0	0	0	0	451	1031	0.437439	129
PID087	41	11	M	0	1	1	0	1	0	0	1	1	1	0	0	0	246	1566	0.157088	94	1.42
PID088	41	6	M	0	0	1	0	1	0	0	1	1	1	0	1	0	84	1106	0.0759494	48	6.5
PID089	41	20	M	0	1	1	0	0	0	0	1	1	1	0	0	0	141	652	0.216258	92
PID090	41	35	M	1	1	1	0	1	0	0	1	0	1	0	0	0	357	428	0.834112	191.5	1.62
PID091	41	2	M	1	0	0	0	1	0	0	0	0	1	0	0	0	457	686	0.666181	59.5	0.553
PID092	41	2	F	0	0	0	0	1	0	0	0	0	1	0	0	0	607	728	0.833791	217	1.07
PID093	41	31	M	1	0	1	0	0	0	0	0	0	1	0	0	0	186	797	0.233375	66
PID094	41	1200	M	1	0	0	0	0	0	0	0	0	0	1	0	0	958	424	2.25943
PID095	41	40	M	1	0	1	0	0	0	0	0	0	1	0	0	1	248	725	0.342069	82.5
PID096	41	20	M	0	0	1	0	0	0	0	0	0	1	0	0	1	162	808	0.200495	63.5
PID097	42	31	M	0	1	1	1	1	1	1	0	0	1	0	0	0	325	1426	0.22791	93	1.14
PID098	42	66	M	0	1	1	0	1	0	0	1	1	1	0	0	0	208	479	0.434238	192	1
PID099	42	115	M	1	1	1	0	1	0	0	1	1	1	0	0	0	194	1072	0.18097	57.5	2.5
PID100	42	11	F	0	1	1	0	1	0	0	0	0	1	0	0	0	642	683	0.939971	95	0.834
PID101	43	42	M	0	0	1	0	0	0	0	1	1	1	0	1	0	477	1060	0.45	100
PID102	43	36	F	0	1	1	0	0	0	0	1	0	1	0	0	0	169	471	0.358811	80
PID103	43	160	M	0	1	1	0	0	0	0	0	0	1	0	0	0	442	442	1	175
PID104	43	89	M	1	1	1	0	0	0	0	0	0	1	0	0	0	264	665	0.396992	159
PID105	43	2	M	0	0	0	0	0	0	0	0	0	1	0	0	0	463	1992	0.23243	66
PID106	43	836	F	1	0	0	0	0	0	0	0	0	0	1	0	0	820	820	1
PID107	43	556	M	1	0	0	0	0	0	0	0	0	0	1	0	0	671	403	1.66501
PID108	44	5	M	0	1	1	0	0	0	0	1	0	1	0	0	0	167	670	0.249254	181
PID109	44	9	F	0	0	0		1	0	0	0	0	1	0	0	0	314	770	0.407792	173.5	1.04
PID110	44	4	M	0	0	0	0	1	0	0	0	0	1	0	0	0	335	399	0.839599	79	1.25
PID111	44	101	M	0	0	1	0	0	0	1	0	0	1	0	1	0	551	964	0.571577	368.5
PID112	45	37	M	1	1	1	0	1	0	0	1	0	1	0	0	0	176	415	0.424096	112	1.8
PID113	45	28	M	1	1	1	0	0	0	0	1	0	1	0	0	0	300	310	0.967742	128
PID114	45	4	M	1	1	1	0	0	0	0	1	0	1	0	0	0	41	846	0.0484634	49
PID115	45	25	M	1	0	1	0	0	0	0	1	0	1	0	0	0	167	1088	0.153493	79
PID116	45	13	F	0	1	1	0	0	0	0	0	0	1	0	0	0	91	267	0.340824	84
PID117	45	4	M	1	1	1	0	0	0	0	0	0	1	0	0	0	359	1300	0.276154	80
PID118	45	343	M	0	0	0	0	0	0	0	0	0	0	0	0	0	497	554	0.897112	271.5
PID119	46	122	F	1	1	1	0	1	0	0	1	1	1	0	0	0	160	392	0.408163	107	1
PID120	46	52	M	0	1	1	0	0	0	0	1	0	1	0	0	0	293	384	0.763021	152
PID121	46	110	M	0	1	1	0	1	0	0	0	0	1	0	0	0	352	994	0.354125	128	1.04
PID122	46	500	M	1	0	0	0	1	0	0	0	0	0	0	0	0	664	1427	0.465312	386.5	2.53
PID123	46	22	F	0	0	0	0	0	0	0	0	0	1	0	0	0	222	640	0.346875	64.5
PID124	47	7	M	0	1	1	0	0	0	0	1	1	1	0	0	0	283	1010	0.280198	112
PID125	47	48	F	1	0	1	0	0	0	0	0	0	1	0	0	1	115	419	0.274463
PID126	47	15	M	0	1	1	1	0	0	1	1	0	1	0	1	0	91	468	0.194444	135
PID127	47	3	F	0	1	1	0	0	0	0	1	0	1	0	0	0	307	445	0.689888	176.5
PID128	47	85	M	1	0	1	0	0	0	0	1	0	1	0	0	0	256	683	0.374817	303
PID129	47	6	M	0	1	1	0	0	0	0	0	0	1	0	0	0	236	770	0.306494	79
PID130	47	49	M	0	0	1	1	0	1	0	0	0	1	0	1	0	153	774	0.197674	98.5
PID131	48	48	F	0	1	1	0	0	0	0	1	1	1	0	0	0	407	899	0.452725	124
PID132	48	11	M	1	0	1	0	1	0	0	1	0	1	0	0	0	392	1102	0.355717	123	1.71
PID133	48	4	F	1	0	0	0	1	0	0	0	0	1	0	0	0	158	2954	0.0534868	47.5	1.29
PID134	48	887	M	0	0	0	1	1	0	0	0	0	0	1	0	0	907	714	1.27031	86	2.82
PID135	48	1000	F	1	0	0	0	0	0	0	0	0	0	1	0	0	1270	635	2
PID136	56	44	M	1	0	0	0	0	0	0	0	0	1	0	0	0	135	729	0.185185	159
PID137	49	2	M	1	1	1	1	1	0	0	1	0	1	0	0	0	295	714	0.413165	193	0.65
PID138	49	10	F	1	0	0	0	0	0	0	0	0	1	0	0	0	1029	1001	1.02797	144
PID139	50	76	F	0	0	0	0	1	1	1	0	0	1	0	0	0	676	795	0.850314	157.5	2.41
PID140	50	111	M	1	0	1	0	1	0	0	1	0	1	0	0	0	213	1050	0.202857	112	3.85
PID141	50	25	M	1	1	1	0	0	0	0	1	0	1	0	0	0	211	483	0.436853	128
PID142	50	772	F	1	0	0	0	0	0	0	0	0	0	0	0	0	905	684	1.3231	288
PID143	50	500	M	0	0	0	0	0	0	0	0	0	0	0	0	0	362	334	1.08383	219.5
PID144	50	4	F	0	0	1	0	0	0	0	0	0	1	0	0	0	195	316	0.617089	176
PID145	51	44	M	1	0	1	0	0	0	0	0	1	1	0	0	1	181	757	0.239102	79
PID146	51	32	F	1	1	1	0	1	0	0	0	0	1	0	0	0	301	691	0.435601	144	0.6
PID147	52	4	M	1	0	1	0	0	0	0	0	0	1	0	1	0	140	536	0.261194	65
PID148	52	725	F	0	0	0	0	0	0	0	0	0	0	0	0	0	1199	1259	0.952343	368
PID149	52	1147	F	1	0	0	0	0	0	0	0	0	0	0	0	0	1203	681	1.76652	284
PID150	53	53	M	0	0	0	1	1	0	0	0	0	1	1	0	0	493	493	1		0.821
PID151	53	4	M	0	0	1	0	0	0	0	0	0	1	0	1	0	4	159	0.0251572
PID152	53	19	M	1	1	1	0	0	0	0	0	0	1	0	0	0	598	772	0.774611	419
PID153	53	600	F	0	0	0	1	0	0	0	0	0	0	0	0	0	1236	816	1.51471	632
PID154	54	20	F	1	0	0	0	1	1	1	0	0	1	0	0	0	406	855	0.474854	131	0.504
PID155	54	31	M	1	1	1	0	1	0	0	0	0	1	0	0	0	275	1117	0.246195	162	1.06
PID156	54	100	M	1	0	0	0	1	0	0	0	0	1	0	0	0	610	1084	0.562731	29	1.17
PID157	54	38	M	1	0	0		0	0	0	0	0	1	0	0	0	78	319	0.244514	64
PID158	54	585	F	0	0	0	0	0	0	0	0	0	0	1	0	0	691	465	1.48602
PID159	55	109	F	0	1	1	0	0	0	0	1	0	1	0	0	0	332	831	0.399519	140
PID160	55	30	F	0	1	1	0	1	0	0	0	0	1	0	0	0	344	344	1	176	0.937
PID161	55	32	M	0	0	0	0	1	0	0	0	0	1	0	0	0	214	669	0.31988	109	1.01
PID162	55	54	M	1	0	0	0	1	0	0	0	0	1	0	0	0	630	714	0.882353	571.5	14.9
PID163	55	0	F	0	0	0	0	1	0	0	0	0	1	0	0	0	370	340	1.08824	306.5	0.725
PID164	55	1211	M	1	0	0	1	1	0	0	0	0	0	1	0	0	978	614	1.59283		2.2
PID165	55	200	F	1	0	0	0	0	0	0	0	0	0	0	0	0	394	522	0.754789	492.5
PID166	55	364	M	0	0	0	0	0	0	0	0	0	0	0	0	0	506	198	2.55556	317
PID167	55	210	M	0	0	0	1	0	0	0	0	0	0	0	0	0	415	863	0.480881	364.5
PID168	56	45	M	1	0	0	0	1	0	0	1	1	1	0	0	0	475	692	0.686416	128.5	0.05
PID169	56	264	F	1	0	0	0	1	0	0	0	0	0	0	0	0	949	562	1.68861	681.5	1.7
PID170	57	602	M	1	0	0	1	1	0	0	0	0	0	0	0	0	766	1506	0.508632	59	0.722
PID171	57	6	M	1	0	0	0	0	0	0	0	0	1	0	0	0	145	854	0.169789	80
PID172	57	400	M	1	0	0	0	0	0	0	0	0	0	0	0	0	597	403	1.48139	112
PID173	57	1179	M	0	0	0	0	0	0	0	0	0	0	1	0	0	1315	334	3.93713	361.5
PID174	57	1300	M	1	0	0	1	0	0	0	0	0	0	1	0	0	1058	957	1.10554
PID175	58	76	M	0	1	1	0	1	0	0	1	0	1	0	0	0	237	1106	0.214286	86.5	1.14
PID176	58		M	1	0	0	0	1	0	0	0	0	0	0	0	0	558	720	0.775	350	0.67
PID177	58	201	M	0	0	0	1	0	0	0	0	0	0	0	0	0	745	1009	0.738355	298.5
PID178	58	55	F	0	0	0	0	0	0	0	0	0	1	0	0	0	501	366	1.36885	444
PID179	59	210	M	1	0	0	0	1	0	0	0	0	0	0	0	0	500	1204	0.415282	240	1.29
PID180	59	18	M	1	0	0	0	0	0	0	0	0	1	0	0	0	63	803	0.0784558	24
PID181	59	510	M	1	0	0	0	0	0	0	0	0	0	0	0	0	780	685	1.13869	483
PID182	59	541	M	0	0	0	0	0	0	0	0	0	0	1	0	0	735	560	1.3125
PID183	60	500	M	1	0	0	0	0	0	0	0	0	0	0	0	0	1235	581	2.12565	458
PID184	61	205	F	1	0	1	0	0	0	0	0	1	0	0	0	0	649	1297	0.500386	94.5
PID185	61	16	M	1	0	0	1	1	0	0	1	0	1	0	0	0	440	1948	0.225873	117	0.87
PID186	61	310	M	0	0	1	0	1	0	0	0	0	0	0	0	1	682	1073	0.635601	84	0.625
PID187	62	292	M	1	0	0	0	0	0	0	0	0	0	0	0	0	336	269	1.24907	307
PID188	62	900	F	1	0	0	0	0	0	0	0	0	0	1	0	0	1334	468	2.85043
PID189	63	27	M	1	0	0	1	1	1	0	0	0	1	0	0	0	106	441	0.240363	24	2.9
PID190	63	599	M	1	0	0	0	0	0	0	0	0	0	1	0	0	508	616	0.824675
PID191	64	4	M	1	0	0	0	0	0	0	0	0	1	0	0	0	386	626	0.616613
PID192	64	738	M	0	0	0	1	0	0	0	0	0	0	1	0	0	652	382	1.70681
PID193	65	50	M	1	0	0	0	0	0	0	0	0	1	0	0	0	158	947	0.166843	61
PID194	66	5	F	0	0	1	0	1	0	0	1	1	1	0	1	0	259	926	0.279698	127	1.5
PID195	67	500	M	0	0	0	1	1	0	0	0	0	0	1	0	0	748	659	1.13505		1.33
PID196	68	813	M	0	0	0	1	0	0	0	0	0	0	1	0	0	633	294	2.15306
PID197	77	10	M	0	1	1	1	1	0	0	1	0	1	0	0	0	188	210	0.895238	50	0.587
															20

## Sheet: Figure-2
ID	Age	nadir_CD4	Sex	Smoking_1	Myco_1	OI_1	White_1	CH_1	Lymph_Chemo_1	IRIS_1	HLH_1	Nadir_CD4_200	LTNP_1	KSHV_1	CD4	CD8	CD4_CD8
PID001	23	41	M	1	0	1		0	0	0	0	1	0	0	263	1516	0.173483
PID002	23	34	M	1	0	0	0	0	0	0	0	1	0	0	308	778	0.395887
PID003	24	0	M	1	0	1	1	0	0	0	0	1	0	1	13	903	0.0143965
PID004	25	86	M	0	1	1	0	1	1	1	0	1	0	0	999	2118	0.471671
PID005	29	13	M	0	0	1	0	1	0	1	0	1	0	0	194	1253	0.154828
PID006	25	10	M	1	0	0	0	0	0	0	0	1	0	0	186	588	0.316327
PID007	26	84	F	0	1	1	0	1	0	0	0	1	0	0	403	1039	0.387873
PID008	36	14	M	0	0	1	0	1	0	0	0	1	0	0	154	986	0.156187
PID009	26	14	M	0	0	0	0	0	0	0	0	1	0	0	627	830	0.755422
PID010	27	52	M	1	1	1	1	0	0	1	0	1	0	0	50	736	0.0679348
PID011	27	28	M	1	1	1	1	0	0	1	0	1	0	0	413	1003	0.411765
PID012	27	40	M	0	1	1	0	0	0	1	0	1	0	0	390	1107	0.352304
PID013	27	77	M	0	1	1	0	0	0	0	0	1	0	0	873	1062	0.822034
PID014	27	1	F	0	0	1	0	0	0	0	0	1	0	1	1012	864	1.1713
PID015	27	1134	F	0	0	0	0	0	0	0	0	0	1	0	1330	819	1.62393
PID016	28	9	M	0	1	1	0	0	0	1	0	1	0	0	381	1104	0.345109
PID017	28	56	M	0	0	1	0	0	1	0	0	1	0	1	206	1484	0.138814
PID018	29	68	M	0	1	1	0	0	0	1	0	1	0	0	761	939	0.810437
PID019	29	29	M	1	1	1	0	0	0	1	0	1	0	0	376	975	0.385641
PID020	29	22	M	0	0	1	0	0	0	0	0	1	0	1	461	1585	0.290852
PID021	30	8	F	0	1	1	0	0	0	1	1	1	0	1	312	416	0.75
PID022	30	15	M	1	1	1	0	0	0	1	0	1	0	0	208	714	0.291317
PID023	30	7	M	0	0	1	0	0	0	0	0	1	0	1	364	533	0.682927
PID024	30	20	M	0	0	0		0	0	0	0	1	0	0	340	895	0.379888
PID025	31	4	M	0	1	1	0	0	0	1	1	1	0	0	561	596	0.941275
PID026	31	9	M	1	1	1	0	0	0	1	1	1	0	0	9	287	0.0313589
PID027	31	145	M	1	1	1	0	0	0	0	0	1	0	0	317	649	0.488444
PID028	31	3	M	0	0	1	0	0	0	0	0	1	0	0	191	561	0.340463
PID029	33	32	F	0	1	1	0	0	0	1	1	1	0	0	257	911	0.282108
PID030	33	150	F	0	1	1	0	0	0	1	1	1	0	1	482	549	0.87796
PID031	33	6	F	0	1	1	0	0	0	1	0	1	0	0	422	277	1.52347
PID032	33	530	M	1	0	0	1	0	0	0	0	0	1	0	795	501	1.58683
PID033	34	7	M	1	0	0	1	0	1	0	0	1	0	0	470	579	0.811744
PID034	34	44	F	0	1	1	0	0	0	1	1	1	0	0	75	159	0.471698
PID035	34	88	F	0	1	1	0	0	1	1	1	1	0	1	912	1027	0.888023
PID036	34	105	M	1	0	1	0	0	0	1	1	1	0	1	157	1274	0.123234
PID037	34	46	M	1	1	1	0	0	0	1	0	1	0	0	323	1020	0.316667
PID038	34	12	M	0	1	1	0	1	0	0	0	1	0	0	141	2032	0.0693898
PID039	34	99	F	0	1	1	0	0	0	0	0	1	0	0	94	527	0.178368
PID040	34	25	M	0	0	0	0	0	0	0	0	1	0	0	117	418	0.279904
PID041	35	66	M	0	1	1	0	1	0	1	1	1	0	0	179	620	0.28871
PID042	35	15	M	0	0	1	0	0	0	1	1	1	0	0	252	951	0.264984
PID043	35	24	M	0	1	1	0	0	0	1	0	1	0	0	277	773	0.358344
PID044	35		M	0	0	0	0	1	0	0	0	0	0	0	814	620	1.3129
PID045	35	8	F	0	0	0	0	0	0	0	0	1	0	0	552	2208	0.25
PID046	35	16	M	0	0	1	0	0	0	0	0	1	0	0	184	617	0.298217
PID047	35	25	M	1	0	0		0	0	0	0	1	0	0	208	1222	0.170213
PID048	35	360	M	1	0	0	0	0	0	0	0	0	0	0	803	720	1.11528
PID049	36	10	M	1	0	0	0	1	0	1	1	1	0	0	400	1399	0.285919
PID050	36	29	M	0	1	1	0	0	0	1	1	1	0	0	99	479	0.206681
PID051	36	31	M	1	1	1	0	0	0	0	0	1	0	0	37	837	0.0442055
PID052	36	9	M	1	0	0	0	0	0	0	0	1	0	0	443	443	1
PID053	36	21	M	1	0	0	0	0	0	0	0	1	0	0	227	939	0.241747
PID054	36	35	M	0	0	1	0	0	0	0	0	1	0	0	166	884	0.187783
PID055	37	62	F	0	1	1	0	0	0	1	1	1	0	0	246	898	0.273942
PID056	37	174	M	0	1	1	0	0	0	1	1	1	0	0	198	288	0.6875
PID057	37	57	M	0	1	1	0	0	0	1	1	1	0	0	127	761	0.166886
PID058	37	6	M	0	0	1	0	0	0	1	1	1	0	0	117	297	0.393939
PID059	37	10	M	0	1	1	0	0	0	1	0	1	0	0	287	788	0.364213
PID060	37	38	F	1	1	1	0	1	0	0	0	1	0	0	186	537	0.346369
PID061	37	8	F	0	1	1	0	0	1	0	0	1	0	0	319	638	0.5
PID062	37	22	M	0	0	1		0	1	0	0	1	0	1	247	784	0.315051
PID063	37	11	M	0	0	0	0	0	0	0	0	1	0	0	273	918	0.297386
PID064	38	57	F	0	1	1	0	0	0	1	1	1	0	1	219	750	0.292
PID065	38	33	M	0	1	1	0	0	0	1	0	1	0	0	299	503	0.594433
PID066	38	3	M	0	0	1	0	0	0	1	0	1	0	0	446	558	0.799283
PID067	38	64	F	0	1	1	0	0	0	0	0	1	0	0	292	686	0.425656
PID068	38	6	F	0	1	1	0	0	0	0	0	1	0	0	52	772	0.0673575
PID069	38	17	M	0	1	1	0	0	0	0	0	1	0	0	273	633	0.43128
PID070	38	11	M	0	0	1	0	0	0	0	0	1	0	1	89	829	0.107358
PID071	38	13	M	1	0	0	0	0	0	0	0	1	0	0	220	723	0.304288
PID072	38	9	M	1	0	0	0	0	0	0	0	1	0	0	327	800	0.40875
PID073	38	8	M	0	0	0	0	0	0	0	0	1	0	0	450	610	0.737705
PID074	39	130	M	0	1	1	0	1	0	1	1	1	0	0	450	1256	0.35828
PID075	39	43	F	0	1	1	0	1	0	1	1	1	0	0	105	257	0.40856
PID076	39	44	M	0	1	1	0	0	0	1	0	1	0	0	286	559	0.511628
PID077	39	60	F	0	1	1	0	0	0	1	0	1	0	0	276	1745	0.158166
PID078	39	12	M	1	0	0	0	0	0	0	0	1	0	0	347	1115	0.311211
PID079	39	17	M	0	0	0	0	0	0	0	0	1	0	0	95	785	0.121019
PID080	39	27	M	0	0	0	0	0	0	0	0	1	0	0	173	656	0.26372
PID081	40	3	M	1	1	1	0	0	0	1	1	1	0	0	99	213	0.464789
PID082	40	32	F	0	1	1	0	0	0	1	0	1	0	0	69	339	0.20354
PID083	40	31	F	0	0	1	0	0	0	0	0	1	0	0	272	504	0.539683
PID084	40	0	M	0	0	1	0	0	0	0	0	1	0	0	176	785	0.224204
PID085	40	27	M	0	0	1	0	0	0	0	0	1	0	0	154	627	0.245614
PID086	40	405	M	0	0	1	0	0	0	0	0	0	0	0	451	1031	0.437439
PID087	41	11	M	0	1	1	0	1	0	1	1	1	0	0	246	1566	0.157088
PID088	41	6	M	0	0	1	0	1	0	1	1	1	0	1	84	1106	0.0759494
PID089	41	20	M	0	1	1	0	0	0	1	1	1	0	0	141	652	0.216258
PID090	41	35	M	1	1	1	0	1	0	1	0	1	0	0	357	428	0.834112
PID091	41	2	M	1	0	0	0	1	0	0	0	1	0	0	457	686	0.666181
PID092	41	2	F	0	0	0	0	1	0	0	0	1	0	0	607	728	0.833791
PID093	41	31	M	1	0	1	0	0	0	0	0	1	0	0	186	797	0.233375
PID094	41	1200	M	1	0	0	0	0	0	0	0	0	1	0	958	424	2.25943
PID095	41	40	M	1	0	1	0	0	0	0	0	1	0	0	248	725	0.342069
PID096	41	20	M	0	0	1	0	0	0	0	0	1	0	0	162	808	0.200495
PID097	42	31	M	0	1	1	1	1	1	0	0	1	0	0	325	1426	0.22791
PID098	42	66	M	0	1	1	0	1	0	1	1	1	0	0	208	479	0.434238
PID099	42	115	M	1	1	1	0	1	0	1	1	1	0	0	194	1072	0.18097
PID100	42	11	F	0	1	1	0	1	0	0	0	1	0	0	642	683	0.939971
PID101	43	42	M	0	0	1	0	0	0	1	1	1	0	1	477	1060	0.45
PID102	43	36	F	0	1	1	0	0	0	1	0	1	0	0	169	471	0.358811
PID103	43	160	M	0	1	1	0	0	0	0	0	1	0	0	442	442	1
PID104	43	89	M	1	1	1	0	0	0	0	0	1	0	0	264	665	0.396992
PID105	43	2	M	0	0	0	0	0	0	0	0	1	0	0	463	1992	0.23243
PID106	43	836	F	1	0	0	0	0	0	0	0	0	1	0	820	820	1
PID107	43	556	M	1	0	0	0	0	0	0	0	0	1	0	671	403	1.66501
PID108	44	5	M	0	1	1	0	0	0	1	0	1	0	0	167	670	0.249254
PID109	44	9	F	0	0	0		1	0	0	0	1	0	0	314	770	0.407792
PID110	44	4	M	0	0	0	0	1	0	0	0	1	0	0	335	399	0.839599
PID111	44	101	M	0	0	1	0	0	1	0	0	1	0	1	551	964	0.571577
PID112	45	37	M	1	1	1	0	1	0	1	0	1	0	0	176	415	0.424096
PID113	45	28	M	1	1	1	0	0	0	1	0	1	0	0	300	310	0.967742
PID114	45	4	M	1	1	1	0	0	0	1	0	1	0	0	41	846	0.0484634
PID115	45	25	M	1	0	1	0	0	0	1	0	1	0	0	167	1088	0.153493
PID116	45	13	F	0	1	1	0	0	0	0	0	1	0	0	91	267	0.340824
PID117	45	4	M	1	1	1	0	0	0	0	0	1	0	0	359	1300	0.276154
PID118	45	343	M	0	0	0	0	0	0	0	0	0	0	0	497	554	0.897112
PID119	46	122	F	1	1	1	0	1	0	1	1	1	0	0	160	392	0.408163
PID120	46	52	M	0	1	1	0	0	0	1	0	1	0	0	293	384	0.763021
PID121	46	110	M	0	1	1	0	1	0	0	0	1	0	0	352	994	0.354125
PID122	46	500	M	1	0	0	0	1	0	0	0	0	0	0	664	1427	0.465312
PID123	46	22	F	0	0	0	0	0	0	0	0	1	0	0	222	640	0.346875
PID124	47	7	M	0	1	1	0	0	0	1	1	1	0	0	283	1010	0.280198
PID125	47	48	F	1	0	1	0	0	0	0	0	1	0	0	115	419	0.274463
PID126	47	15	M	0	1	1	1	0	1	1	0	1	0	1	91	468	0.194444
PID127	47	3	F	0	1	1	0	0	0	1	0	1	0	0	307	445	0.689888
PID128	47	85	M	1	0	1	0	0	0	1	0	1	0	0	256	683	0.374817
PID129	47	6	M	0	1	1	0	0	0	0	0	1	0	0	236	770	0.306494
PID130	47	49	M	0	0	1	1	0	0	0	0	1	0	1	153	774	0.197674
PID131	48	48	F	0	1	1	0	0	0	1	1	1	0	0	407	899	0.452725
PID132	48	11	M	1	0	1	0	1	0	1	0	1	0	0	392	1102	0.355717
PID133	48	4	F	1	0	0	0	1	0	0	0	1	0	0	158	2954	0.0534868
PID134	48	887	M	0	0	0	1	1	0	0	0	0	1	0	907	714	1.27031
PID135	48	1000	F	1	0	0	0	0	0	0	0	0	1	0	1270	635	2
PID136	56	44	M	1	0	0	0	0	0	0	0	1	0	0	135	729	0.185185
PID137	49	2	M	1	1	1	1	1	0	1	0	1	0	0	295	714	0.413165
PID138	49	10	F	1	0	0	0	0	0	0	0	1	0	0	1029	1001	1.02797
PID139	50	76	F	0	0	0	0	1	1	0	0	1	0	0	676	795	0.850314
PID140	50	111	M	1	0	1	0	1	0	1	0	1	0	0	213	1050	0.202857
PID141	50	25	M	1	1	1	0	0	0	1	0	1	0	0	211	483	0.436853
PID142	50	772	F	1	0	0	0	0	0	0	0	0	0	0	905	684	1.3231
PID143	50	500	M	0	0	0	0	0	0	0	0	0	0	0	362	334	1.08383
PID144	50	4	F	0	0	1	0	0	0	0	0	1	0	0	195	316	0.617089
PID145	51	44	M	1	0	1	0	0	0	0	1	1	0	0	181	757	0.239102
PID146	51	32	F	1	1	1	0	1	0	0	0	1	0	0	301	691	0.435601
PID147	52	4	M	1	0	1	0	0	0	0	0	1	0	1	140	536	0.261194
PID148	52	725	F	0	0	0	0	0	0	0	0	0	0	0	1199	1259	0.952343
PID149	52	1147	F	1	0	0	0	0	0	0	0	0	0	0	1203	681	1.76652
PID150	53	53	M	0	0	0	1	1	0	0	0	1	1	0	493	493	1
PID151	53	4	M	0	0	1	0	0	0	0	0	1	0	1	4	159	0.0251572
PID152	53	19	M	1	1	1	0	0	0	0	0	1	0	0	598	772	0.774611
PID153	53	600	F	0	0	0	1	0	0	0	0	0	0	0	1236	816	1.51471
PID154	54	20	F	1	0	0	0	1	1	0	0	1	0	0	406	855	0.474854
PID155	54	31	M	1	1	1	0	1	0	0	0	1	0	0	275	1117	0.246195
PID156	54	100	M	1	0	0	0	1	0	0	0	1	0	0	610	1084	0.562731
PID157	54	38	M	1	0	0		0	0	0	0	1	0	0	78	319	0.244514
PID158	54	585	F	0	0	0	0	0	0	0	0	0	1	0	691	465	1.48602
PID159	55	109	F	0	1	1	0	0	0	1	0	1	0	0	332	831	0.399519
PID160	55	30	F	0	1	1	0	1	0	0	0	1	0	0	344	344	1
PID161	55	32	M	0	0	0	0	1	0	0	0	1	0	0	214	669	0.31988
PID162	55	54	M	1	0	0	0	1	0	0	0	1	0	0	630	714	0.882353
PID163	55	0	F	0	0	0	0	1	0	0	0	1	0	0	370	340	1.08824
PID164	55	1211	M	1	0	0	1	1	0	0	0	0	1	0	978	614	1.59283
PID165	55	200	F	1	0	0	0	0	0	0	0	0	0	0	394	522	0.754789
PID166	55	364	M	0	0	0	0	0	0	0	0	0	0	0	506	198	2.55556
PID167	55	210	M	0	0	0	1	0	0	0	0	0	0	0	415	863	0.480881
PID168	56	45	M	1	0	0	0	1	0	1	1	1	0	0	475	692	0.686416
PID169	56	264	F	1	0	0	0	1	0	0	0	0	0	0	949	562	1.68861
PID170	57	602	M	1	0	0	1	1	0	0	0	0	0	0	766	1506	0.508632
PID171	57	6	M	1	0	0	0	0	0	0	0	1	0	0	145	854	0.169789
PID172	57	400	M	1	0	0	0	0	0	0	0	0	0	0	597	403	1.48139
PID173	57	1179	M	0	0	0	0	0	0	0	0	0	1	0	1315	334	3.93713
PID174	57	1300	M	1	0	0	1	0	0	0	0	0	1	0	1058	957	1.10554
PID175	58	76	M	0	1	1	0	1	0	1	0	1	0	0	237	1106	0.214286
PID176	58		M	1	0	0	0	1	0	0	0	0	0	0	558	720	0.775
PID177	58	201	M	0	0	0	1	0	0	0	0	0	0	0	745	1009	0.738355
PID178	58	55	F	0	0	0	0	0	0	0	0	1	0	0	501	366	1.36885
PID179	59	210	M	1	0	0	0	1	0	0	0	0	0	0	500	1204	0.415282
PID180	59	18	M	1	0	0	0	0	0	0	0	1	0	0	63	803	0.0784558
PID181	59	510	M	1	0	0	0	0	0	0	0	0	0	0	780	685	1.13869
PID182	59	541	M	0	0	0	0	0	0	0	0	0	1	0	735	560	1.3125
PID183	60	500	M	1	0	0	0	0	0	0	0	0	0	0	1235	581	2.12565
PID184	61	205	F	1	0	1	0	0	0	0	1	0	0	0	649	1297	0.500386
PID185	61	16	M	1	0	0	1	1	0	1	0	1	0	0	440	1948	0.225873
PID186	61	310	M	0	0	1	0	1	0	0	0	0	0	0	682	1073	0.635601
PID187	62	292	M	1	0	0	0	0	0	0	0	0	0	0	336	269	1.24907
PID188	62	900	F	1	0	0	0	0	0	0	0	0	1	0	1334	468	2.85043
PID189	63	27	M	1	0	0	1	1	0	0	0	1	0	0	106	441	0.240363
PID190	63	599	M	1	0	0	0	0	0	0	0	0	1	0	508	616	0.824675
PID191	64	4	M	1	0	0	0	0	0	0	0	1	0	0	386	626	0.616613
PID192	64	738	M	0	0	0	1	0	0	0	0	0	1	0	652	382	1.70681
PID193	65	50	M	1	0	0	0	0	0	0	0	1	0	0	158	947	0.166843
PID194	66	5	F	0	0	1	0	1	0	1	1	1	0	1	259	926	0.279698
PID195	67	500	M	0	0	0	1	1	0	0	0	0	1	0	748	659	1.13505
PID196	68	813	M	0	0	0	1	0	0	0	0	0	1	0	633	294	2.15306
PID197	77	10	M	0	1	1	1	1	0	1	0	1	0	0	188	210	0.895238

## Sheet: Figure-3
ID	Mono	PMN	Ddimer	MPO	sCD14	vWF	ICAM1	VCAM1	Eselectin	Pselectin	IFNg	IL6	IL8	TNFa	IRIS	CH_1	Sex
PI001	0.47	4.86	0.13	52369.1	1.53806e+06	2866.7	219260	558372	17.633	23.266					0	0	M
PI002	0.36	2.05	0.31	42942.1	1.36083e+06	1652	344476	573365	5.576	23.613	4.074	0.297	2.849	3.828	0	0	M
PI003	0.4	2.56	0.53	80633.2	1.97886e+06	5918	222249	493682	14.658	55.216					0	1	M
PI004	0.46	1.8	0.22	56835.9	1.16325e+06	3860.5	302516	508630	10.603	27.29	3.183	0.867	0.544	3.926	0	0	F
PI005	0.32	2.67	0.22	28890.1	1.99042e+06	2381.2	265830	337231	16.134	21.28	3.74	0.172	0.861	2.423	0	0	M
PI006	0.39	2.07	0.38	30996.7	1.32477e+06	2487	340875	303270	9.242	24.365	8.301	2.775	0.777	2.909	0	0	F
PI007	0.43	0.72	0.22	25524	1.17045e+06	2752.4	481589	396470	3.08	24.831	9.863	0.09	5.596	3.577	0	1	F
PI008	0.51	3	0.31	68937.5	3.0234e+06	5190.8	679805	914137	39.225	39.884					1	0	F
PI009	0.31	1.34	0.11	41218.3	1.67434e+06	3200.6	418184	397445	4.897	21.914	2.265	0.47	2.096	0.984	0	0	M
PI010	0.34	1.53	0.11	104616	1.49554e+06	2406.7	353396	590905	4.934	18.741	7.875	0.581	1.944	4.82	1	0	M
PI011	0.26	2.57	0.13	17949	2.83862e+06	3763.7	335837	413882	23.563	18.407					0	0	M
PI012	0.29	2.98	0.26	47262	3.97487e+06	4045.2	653091	522712	9.219	27	3.311	0.707	3.768	5.491	0	1	F
PI013	0.56	3.17	0.11	28628.7	1.4951e+06	2237.6	280056	394208	13.208	27.607	10.042	0.437	2.459	2.686	1	0	M
PI014	0.48	1.55	0.22	24066.4	1.94745e+06	4373.2	274229	427448	4.976	33.845	8.438	0.261	6.036	2.874	0	0	F
PI015	0.48	5.29	1.26	47911.4	1.87766e+06	8192.9	313170	959389	23.2	28.831					0	0	M
PI016	0.51	1.66	0.27	42506.4	1.76743e+06	6811.5	2.77331e+06	2.32862e+06	31.17	33.093					0	1	M
PI017	0.43	1.32		58744.4	1.81985e+06	8039.5	663183	836625	6.783	30.275	6.19	1.23	3.363	4.764	0	0	M
PI018	0.46	3.79	0.22	45891.1	1.70163e+06	2497.8	303363	390820	15.642	44.568	18.997	0.828	2.335	4.827	0	0	M
PI019	0.55	2.53	0.32	41590.7	1.85306e+06	2372.4	234093	430703	6.85	28.236					0	0	F
PI020	0.23	1.95	0.28	39681.8	1.91898e+06	3524.7	2.2263e+06	5.17979e+06	10.434	23.923					1	0	F
PI021	0.29	2.93	18.79	31746.7	2.37109e+06	2832.7	435217	411440	6.425	31.03					0	1	F
PI022	0.28	2.76	0.22	25962.2	825653	2301.3	1.33789e+06	1.79062e+06	12.42	33.259					1	0	M
PI023	0.82	4.31	0.11	45417	1756764	2899.5	333636	446741	7.901	34.863	4.689	1.098	6.097	3.481	1	1	M
PI024	0.4	2.37	0.11	44887.1	3.45254e+06	3347.3	315370	311859	7.239	32.215	6.264	0.331	2.821	1.946	0	1	F
PI025	0.32	2.57	0.6	44606.4	1.6878e+06	11611.7	440484	494810	9.172	27.676					1	1	M
PI026	0.35	3.54	0.29	23750.6	1.90177e+06	5536.7	357107	554459	7.558	28.832	2.145	1.644	0.835	1.339	0	0	F
PI027	0.09	1.38	0.13	44086.2	1.78027e+06	6134.5	323589	506889	12.385	25.278					0	0	M
PI028	0.46	4.95	0.22	68653.7	2.85611e+06	7182.7	2.50359e+06	3.10558e+06	68.717	63.834					1	1	M
PI029	0.45	2.79	0.22	33586.4	1.90649e+06	3412.3	408042	614182	3.855	20.642	18.003	0.659	2.489	5.384	1	1	M
PI030	0.48	1.92	0.22	26907.1	1.01368e+06	1595.6	268467	203458	9.046	23.057	1.854	0.517	2.439	1.82	0	0	M
PI031	0.29	2.07	0.26	40332	1.41767e+06	3012.1	381884	632032	11.218	39.809	7.924	0.361	2.136	3.898	1	0	F
PI032	0.36	1.59	0.28	116610	1.21738e+06	3489.1	317796	605545	10.801	23.99					0	0	F
PI033	0.58	5.59	0.44	66594	1.42949e+06	2713.3	233051	373637	13.323	29.294	4.322	0.461	3.701	4.51	1	1	M
PI034	0.5	2.55	0.13	31897.9	1.51843e+06	4110	335104	426736	19.554	41.696					0	0	M
PI035	0.41	3.77	0.11	75959.3	2.73707e+06	3896.7	300010	313484	13.91	65.317	8.243	1.769	8.194	4.024	0	1	F
PI036	0.54	2.18	0.56	38955.4	1.31627e+06	5208.4	544146	816913	9.538	28.812					1	0	F
PI037	0.46	2.05	0.11	51069.1	1.06071e+06	2872.3	333083	530304	19.365	35.008	3.793	0.425	4.193	2.289	1	0	M
PI038	0.67	4.22	0.22	72015.1	2.28507e+06	5719.3	1.9815e+06	1.78375e+06	11.871	43.206					1	0	M
PI039	0.43	2.29	0.53	34796.6	1.51158e+06	3250.7	1.69057e+06	1.85971e+06	10.342	40.192					0	0	M
PI040	0.21	2.2	0.13	51789.4	2.01249e+06	3675.7	303279	540583	11.675	16.007					0	1	F
PI041	0.21	1.48	0.31	48985.3	1.1636e+06	6855.6	303036	620109	9.032	20.712					1	0	F
PI042	0.33	1.62	0.13	37937.7	1.68911e+06	9254.8	289421	990455	7.108	26.989					1	1	M
PI043	0.31	2.18	0.41	39703.6	1.8068e+06	2050.9	217063	292193	16.788	36.289					1	0	M
PI044	0.27	2.18	0.3	27139.8	1.53481e+06	4318.8	349113	710965	24.373	28.017					1	1	F
PI045	0.25	1.03	0.13	31255.9	889325	3245.3	333269	615252	11.504	30.484					0	0	M
PI046	0.83	4.44	0.49	29005.1	1.66406e+06	2217.6	382043	619295	9.434	39.038	3.607	1.45	2.713	3.608	0	0	M
PI047	0.68	4.65		38215.4	2.28455e+06	1674.7	309193	471898	31.953	48.677					0	0	M
PI048	0.18	1.58	0.39	19612.6	2.06352e+06	3635.3	250433	385990	7.749	15.47	2.573	0.09	2.429	2.312	0	0	F
PI049	0.24	2.16	0.13	35106.4	1.47095e+06	4292	321992	798802	17.398	18.733					0	0	M
PI050	0.46	2.88	0.22	37380.5	1.43821e+06	2997.3	464174	490372	8.37	38.239	9.982	0.394	4.852	3.335	1	0	M
PI051	0.34	2.3	0.44	59002.6	1.39472e+06	4464.8	308148	330252	10.235	34.71	3.621	0.403	0.742	2.213	0	0	F
PI052	0.3	2.3	0.26	458158	2.22998e+06	2576.2	323838	399728	7.747	15.934	6.372	0.561	1.669	4.392	0	0	M
PI053	0.39	2.28	0.13	34906	1.26747e+06	5661.7	359284	1.2047e+06	9.052	45.05					1	0	M
PI054	0.41	2.72	0.33	64260.8	1.73863e+06	5331.7	206485	437640	8.023	37.099					1	0	M
PI055	0.34	3.94	0.35	48447	1735819	2971.9	1.37811e+06	1.56796e+06	17.97	23.159					1	0	F
PI056	0.28	2.12	0.37	32790.1	2165797	3618.8	237404	602763	7.364	22.9					1	1	M
PI057	0.35	2.79	0.11	41345.2	1.20004e+06	2202.1	1.06018e+06	1.02554e+06	7.655	28.36					1	0	M
PI058	0.35	2.42	0.13	60534.8	1516736	4280.5	154678	232202	11.446	27.84					0	0	F
PI059	0.39	3.57	0.29	22800.3	1.04703e+06	3821.9	168302	232924	16.474	27.728	7.408	0.684	1.526	2.564	1	0	M
PI060	0.24	2.96	0.13	22051.9	2.03705e+06	3981.1	195813	322409	13.1	28.708					0	1	F
PI061	0.37	3.38	0.27	7926	1.7247e+06						2.565	0.321	2.03	2.529	1	0	M
PI062	0.56	2.85	0.27	4908.3	1.36462e+06						3.145	0.519	2.471	3.164	0	0	M
PI063	0.42	1.74	0.65	4747	1.23637e+06						38.467	1.419	1.641	1.913	0	0	M
PI064	0.7	4.87	1.05	13948.4	2329974						5.224	4.629	4.165	17.669	0	0	M
PI065	0.28	1.74	0.4	4092.4	1.6002e+06						3.29	0.484	0.71	3.717	1	0	F
PI066	0.23	1.82	0.13	2408.3	1.18008e+06						1.731	0.384	2.385	2.019	1	0	M
PI067	0.42	3.02	0.64	5278.7	3.23468e+06						7.832	1.937	3.309	3.217	1	0	F
PI068	0.41	1.96	1.31	10641.8	1.52804e+06						4.409	0.49	3.635	5.157	0	0	M
PI069	0.57	0.96	0.32	14539.1	1.24265e+06						2.28	1.276	5.965	3.694	1	0	M
PI070	0.62	4.57	0.13	3592.4	1.22908e+06						2.013	4.515	0.664	2.58	0	0	F
PI071	0.44	2.15	0.37	3555.1	1.22358e+06						4.358	0.469	1.339	3.053	0	0	M
PI072	0.45	3.13	0.29	1830.3	1612656						3.865	0.456	1.986	2.826	1	1	M
PI073	0.43	1.57	0.37	2910.2	1.79985e+06						5.145	1.247	1.243	2.73	1	0	F
PI074	0.35	4.04	0.78	11089	1.34693e+06						106.518	9.624	19.218	3.002	0	1	F
PI075	0.5	2.5	0.62	3859.6	1.65539e+06						2.094	0.747	1.613	3.765	1	1	M
PI076	0.78	3.3	0.27	8834.3	1.62894e+06						3.734	1.486	3.975	4.76	0	0	M
PI077	0.31	2.05	0.32	12648.6	1.39676e+06						3.428	1.423	1.396	3.35	0	0	F
PI078	0.75	3.07		23240.9	2.21219e+06						143.977	3.008	31.512	3.949	0	0	M
PI079	0.4	2.26	0.37	11769.3	1.82025e+06						4.699	0.4	4.745	1.842	0	0	F
PI080	0.48	2.84	0.13	6460.4	1.61709e+06						5.379	0.244	1.794	2.894	1	0	M
PI081	0.49	4.36	0.13	11478.7	1.5056e+06						7.887	0.52	1.549	2.045	1	0	M
PI082			0.13	7127.4	1.07372e+06						5.656	0.256	0.244	1.252	1	0	F
PI083	0.36	2.63	0.55	7417.1	1165828						7.701	0.57	2.145	1.395	0	1	F
PI084	0.49	2.71	0.13	7650.3	1212868						5.557	0.878	2.464	1.844	1	0	M
PI085	0.56	4.1	0.13	6900.1	1.67546e+06						3.151	0.523	2.448	1.616	0	0	M
PI086	0.49	2.82		7857.3	1.12159e+06						2.777	0.3	2.456	1.526	0	0	M
PI087	0.75	3.07		8871.8	970756						5.064	0.593	2.118	1.448	0	0	M
PI088	0.27	2.31	0.13	12033.9	1.42504e+06						10.153	0.436	2.095	2.052	0	0	F
PI089	0.54	4.19	0.98	13287.8	1.44255e+06						7.197	1.073	0.699	1.476	0	0	F

## Sheet: Figure-4
ID	Post_CH_1	Pre_CH_1	Myco_1	Lymph_Chemo_1	IRIS_1	HLH_1	Nadir_CD4_200	LTNP_1	KSHV_1	Histo_1	CD4	CD8	CD4_CD8	Post_VAF	Pre_VAF
PI001	1	0	1	1	1	0	1	0	0	0	999	2118	0.471671	0.723	0
PI002	1		0	0	1	0	1	0	0	0	194	1253	0.154828	1.2
PI003	1	1	1	0	0	0	1	0	0	0	403	1039	0.387873	0.763	0.531
PI004	1		0	0	0	0	1	0	0	0	154	986	0.156187	2.2
PI005	0	0	1	0	1	0	1	0	0	0	50	736	0.0679348
PI006	0	0	1	0	1	0	1	0	0	0	413	1003	0.411765
PI007	0	0	1	0	1	0	1	0	0	0	390	1107	0.352304
PI008	0	0	1	0	0	0	1	0	0	0	873	1062	0.822034
PI009	0	0	1	0	1	0	1	0	0	0	381	1104	0.345109
PI010	0	0	1	0	1	0	1	0	0	0	761	939	0.810437
PI011	0	0	1	0	1	0	1	0	0	0	376	975	0.385641
PI012	0	0	1	0	1	1	1	0	1	0	312	416	0.75
PI013	0	0	1	0	1	0	1	0	0	0	208	714	0.291317
PI014	0	0	1	0	1	1	1	0	0	0	561	596	0.941275
PI015	0	0	1	0	0	0	1	0	0	0	317	649	0.488444
PI016	0	0	1	0	1	1	1	0	0	0	257	911	0.282108
PI017	0	0	1	0	1	1	1	0	1	1	482	549	0.87796
PI018	0	0	1	0	1	0	1	0	0	0	422	277	1.52347
PI019	0	0	1	0	1	1	1	0	0	0	75	159	0.471698
PI020	0	0	1	1	1	1	1	0	1	0	912	1027	0.888023
PI021	0	0	0	0	1	1	1	0	1	0	157	1274	0.123234
PI022	0	0	1	0	1	0	1	0	0	0	323	1020	0.316667
PI023	1	1	1	0	0	0	1	0	0	0	141	2032	0.0693898	0.785	1.15
PI024	0	1	1	0	0	0	1	0	0	0	94	527	0.178368	0	1.15
PI025	1	0	1	0	1	1	1	0	0	1	179	620	0.28871	0.611
PI026	0	0	1	0	1	0	1	0	0	0	277	773	0.358344
PI027	1		0	0	0	0	0	0	0	0	814	620	1.3129	4.38
PI028	1	1	0	0	1	1	1	0	0	0	400	1399	0.285919	1.29	0.582
PI029	0	0	1	0	1	1	1	0	0	0	99	479	0.206681
PI030	0	0	1	0	0	0	1	0	0	0	37	837	0.0442055
PI031	0	0	1	0	1	1	1	0	0	0	246	898	0.273942
PI032	0	0	1	0	1	1	1	0	0	0	198	288	0.6875
PI033	0	0	1	0	1	1	1	0	0	0	127	761	0.166886
PI034	0	0	1	0	1	0	1	0	0	0	287	788	0.364213
PI035	1	0	1	0	0	0	1	0	0	0	186	537	0.346369	0.609	0
PI036	0	0	1	1	0	0	1	0	0	0	319	638	0.5
PI037	0	0	1	0	1	1	1	0	1	0	219	750	0.292
PI038	0	0	1	0	1	0	1	0	0	0	299	503	0.594433
PI039	0	1	1	0	0	0	1	0	0	0	292	686	0.425656	0	0.529
PI040	0	0	1	0	0	0	1	0	0	0	52	772	0.0673575
PI041	0	0	1	0	0	0	1	0	0	0	273	633	0.43128
PI042	1	1	1	0	1	1	1	0	0	0	450	1256	0.35828	2	1.07
PI043	1	1	1	0	1	1	1	0	0	1	105	257	0.40856	0.652	0.777
PI044	0	0	1	0	1	0	1	0	0	0	286	559	0.511628
PI045	0	0	1	0	1	1	1	0	0	0	99	213	0.464789
PI046	0	0	1	0	1	0	1	0	0	0	69	339	0.20354
PI047	1	1	1	0	1	1	1	0	0	0	246	1566	0.157088	1.42	0.561
PI048	1	1	0	0	1	1	1	0	1	0	84	1106	0.0759494	6.5	7.75
PI049	0	0	1	0	1	1	1	0	0	0	141	652	0.216258
PI050	1	1	1	0	1	0	1	0	0	0	357	428	0.834112	1.62	0.968
PI051	1		0	0	0	0	1	0	0	0	457	686	0.666181	0.553
PI052	1		0	0	0	0	1	0	0	0	607	728	0.833791	1.07
PI053	1	1	1	1	0	0	1	0	0	0	325	1426	0.22791	1.14	0.976
PI054	1	1	1	0	1	1	1	0	0	0	208	479	0.434238	1	0.5
PI055	1	1	1	0	1	1	1	0	0	0	194	1072	0.18097	2.5	2.71
PI056	1	1	1	0	0	0	1	0	0	0	642	683	0.939971	0.834	0.648
PI057	0	0	0	0	1	1	1	0	1	0	477	1060	0.45
PI058	0	0	1	0	1	0	1	0	0	0	169	471	0.358811
PI059	0	0	1	0	0	0	1	0	0	0	442	442	1
PI060	0	0	1	0	0	0	1	0	0	0	264	665	0.396992
PI061	0	0	1	0	1	0	1	0	0	0	167	670	0.249254
PI062	1		0	0	0	0	1	0	0	0	314	770	0.407792	1.04
PI063	1		0	0	0	0	1	0	0	0	335	399	0.839599	1.25
PI064	1	1	1	0	1	0	1	0	0	0	176	415	0.424096	1.8	1.05
PI065	0	0	1	0	1	0	1	0	0	0	41	846	0.0484634
PI066	0	1	1	0	0	0	1	0	0	0	91	267	0.340824	0	0.697
PI067	0	0	1	0	0	0	1	0	0	0	359	1300	0.276154
PI068	1	1	1	0	1	1	1	0	0	0	160	392	0.408163	1	1.62
PI069	0	0	1	0	1	0	1	0	0	0	293	384	0.763021
PI070	1	0	1	0	0	0	1	0	0	0	352	994	0.354125	1.04	0
PI071	1		0	0	0	0	0	0	0	0	664	1427	0.465312	2.53
PI072	0	0	1	0	1	1	1	0	0	0	283	1010	0.280198
PI073	0	0	1	1	1	0	1	0	1	0	91	468	0.194444
PI074	0	0	1	0	1	0	1	0	0	0	307	445	0.689888
PI075	0	0	1	0	0	0	1	0	0	0	236	770	0.306494
PI076	0	0	1	0	1	1	1	0	0	0	407	899	0.452725
PI077	1		0	0	1	0	1	0	0	0	392	1102	0.355717	1.71
PI078	1		0	0	0	0	1	0	0	0	158	2954	0.0534868	1.29
PI079	1		0	0	0	0	0	1	0	0	907	714	1.27031	2.82
PI080	1	1	1	0	1	0	1	0	0	0	295	714	0.413165	0.65	0.733
PI081	1		0	1	0	0	1	0	0	0	676	795	0.850314	2.41
PI082	1		0	0	1	0	1	0	0	0	213	1050	0.202857	3.85
PI083	0	0	1	0	1	0	1	0	0	0	211	483	0.436853
PI084	1	1	1	0	0	0	1	0	0	0	301	691	0.435601	0.6	2.2
PI085	1		0	0	0	0	1	1	0	0	493	493	1	0.821
PI086	1		0	1	0	0	1	0	0	0	406	855	0.474854	0.504
PI087	1	0	1	0	0	0	1	0	0	0	275	1117	0.246195	1.06	0
PI088	1		0	0	0	0	1	0	0	0	610	1084	0.562731	1.17
PI089	1	1	1	0	0	0	1	0	0	0	344	344	1	0.937	0.808
PI090	1		0	0	0	0	1	0	0	0	214	669	0.31988
PI091	1		0	0	0	0	1	0	0	0	630	714	0.882353	14.9
PI092	1		0	0	0	0	1	0	0	0	370	340	1.08824	0.725
PI093	1		0	0	0	0	0	1	0	0	978	614	1.59283	2.2
PI094	1	0	0	0	1	1	1	0	0	0	475	692	0.686416	0.001	0
PI095	1		0	0	0	0	0	0	0	0	949	562	1.68861	1.7
PI096	1		0	0	0	0	0	0	0	0	766	1506	0.508632	0.722
PI097	1	1	1	0	1	0	1	0	0	0	237	1106	0.214286	1.14	2.74
PI098	1		0	0	0	0	0	0	0	0	558	720	0.775	0.67
PI099	1		0	0	0	0	0	0	0	0	500	1204	0.415282	1.29
PI100	0	0	0	0	0	1	0	0	0	0	649	1297	0.500386
PI101	1		0	0	1	0	1	0	0	0	440	1948	0.225873	0.87
PI102	1		0	0	0	0	0	0	0	1	682	1073	0.635601	0.625
PI103	1		0	0	0	0	1	0	0	0	106	441	0.240363	2.9
PI104	1	1	0	0	1	1	1	0	1	0	259	926	0.279698	1.5	0.62
PI105	1		0	0	0	0	0	1	0	0	748	659	1.13505	1.33
PI106	1		1	0	1	0	1	0	0	0	188	210	0.895238	0.587

## Sheet: Figure-S1
ID	Age	nadir_CD4	Sex	Smoking_1	Myco_1	OI_1	White_1	Post_CH_1	Pre_CH_1	Lymph_Chemo_1	IRIS_1	HLH_1	Nadir_CD4_200	LTNP_1	KSHV_1	Histo_1	CD4	CD8	CD4_CD8	Gene	ProteinChange	Post_VAF	Pre_VAF
PID001	23	41	M	1	0	1		0		0	0	0	1	0	0	0	263	1516	0.173483
PID002	23	34	M	1	0	0	0	0		0	0	0	1	0	0	0	308	778	0.395887
PID003	24	0	M	1	0	1	1	0		0	0	0	1	0	1	0	13	903	0.0143965
PID004	25	86	M	0	1	1	0	1	0	1	1	0	1	0	0	0	999	2118	0.471671	CBL	p.C404F	0.723
PID005	29	13	M	0	0	1	0	1		0	1	0	1	0	0	0	194	1253	0.154828	DNMT3A	p.E94-98X	1.2
PID006	25	10	M	1	0	0	0	0		0	0	0	1	0	0	0	186	588	0.316327
PID007	26	84	F	0	1	1	0	1	1	0	0	0	1	0	0	0	403	1039	0.387873	DNMT3A	p.P307S	0.763	0.531
PID008	36	14	M	0	0	1	0	1		0	0	0	1	0	0	0	154	986	0.156187	STAT3	p.S614R	2.2
PID009	26	14	M	0	0	0	0	0		0	0	0	1	0	0	0	627	830	0.755422
PID010	27	52	M	1	1	1	1	0	0	0	1	0	1	0	0	0	50	736	0.0679348
PID011	27	28	M	1	1	1	1	0	0	0	1	0	1	0	0	0	413	1003	0.411765
PID012	27	40	M	0	1	1	0	0	0	0	1	0	1	0	0	0	390	1107	0.352304
PID013	27	77	M	0	1	1	0	0	0	0	0	0	1	0	0	0	873	1062	0.822034
PID014	27	1	F	0	0	1	0	0		0	0	0	1	0	1	0	1012	864	1.1713
PID015	27	1134	F	0	0	0	0	0		0	0	0	0	1	0	0	1330	819	1.62393
PID016	28	9	M	0	1	1	0	0	0	0	1	0	1	0	0	0	381	1104	0.345109
PID017	28	56	M	0	0	1	0	0		1	0	0	1	0	1	0	206	1484	0.138814
PID018	29	68	M	0	1	1	0	0	0	0	1	0	1	0	0	0	761	939	0.810437
PID019	29	29	M	1	1	1	0	0	0	0	1	0	1	0	0	0	376	975	0.385641
PID020	29	22	M	0	0	1	0	0		0	0	0	1	0	1	0	461	1585	0.290852
PID021	30	8	F	0	1	1	0	0	0	0	1	1	1	0	1	0	312	416	0.75
PID022	30	15	M	1	1	1	0	0	0	0	1	0	1	0	0	0	208	714	0.291317
PID023	30	7	M	0	0	1	0	0		0	0	0	1	0	1	0	364	533	0.682927
PID024	30	20	M	0	0	0		0		0	0	0	1	0	0	0	340	895	0.379888
PID025	31	4	M	0	1	1	0	0	0	0	1	1	1	0	0	0	561	596	0.941275
PID026	31	9	M	1	1	1	0	0		0	1	1	1	0	0	0	9	287	0.0313589
PID027	31	145	M	1	1	1	0	0	0	0	0	0	1	0	0	0	317	649	0.488444
PID028	31	3	M	0	0	1	0	0		0	0	0	1	0	0	1	191	561	0.340463
PID029	33	32	F	0	1	1	0	0	0	0	1	1	1	0	0	0	257	911	0.282108
PID030	33	150	F	0	1	1	0	0	0	0	1	1	1	0	1	1	482	549	0.87796
PID031	33	6	F	0	1	1	0	0	0	0	1	0	1	0	0	0	422	277	1.52347
PID032	33	530	M	1	0	0	1	0		0	0	0	0	1	0	0	795	501	1.58683
PID033	34	7	M	1	0	0	1	0		1	0	0	1	0	0	0	470	579	0.811744
PID034	34	44	F	0	1	1	0	0	0	0	1	1	1	0	0	0	75	159	0.471698
PID035	34	88	F	0	1	1	0	0	0	1	1	1	1	0	1	0	912	1027	0.888023
PID036	34	105	M	1	0	1	0	0	0	0	1	1	1	0	1	0	157	1274	0.123234
PID037	34	46	M	1	1	1	0	0	0	0	1	0	1	0	0	0	323	1020	0.316667
PID038	34	12	M	0	1	1	0	1	1	0	0	0	1	0	0	0	141	2032	0.0693898	TET2	p.P319X	0.785	1.15
PID039	34	99	F	0	1	1	0	0	1	0	0	0	1	0	0	0	94	527	0.178368	KRAS	p.G12S		1.15
PID040	34	25	M	0	0	0	0	0		0	0	0	1	0	0	0	117	418	0.279904
PID041	35	66	M	0	1	1	0	1	0	0	1	1	1	0	0	1	179	620	0.28871	DNMT3A	p.Y735C	0.611
PID042	35	15	M	0	0	1	0	0		0	1	1	1	0	0	0	252	951	0.264984
PID043	35	24	M	0	1	1	0	0	0	0	1	0	1	0	0	0	277	773	0.358344
PID044	35		M	0	0	0	0	1		0	0	0	0	0	0	0	814	620	1.3129	DNMT3A	p.R899C	4.38
PID045	35	8	F	0	0	0	0	0		0	0	0	1	0	0	0	552	2208	0.25
PID046	35	16	M	0	0	1	0	0		0	0	0	1	0	0	0	184	617	0.298217
PID047	35	25	M	1	0	0		0		0	0	0	1	0	0	0	208	1222	0.170213
PID048	35	360	M	1	0	0	0	0		0	0	0	0	0	0	0	803	720	1.11528
PID049	36	10	M	1	0	0	0	1	1	0	1	1	1	0	0	0	400	1399	0.285919	DNMT3A	p.P385X	1.29	0.582
PID050	36	29	M	0	1	1	0	0	0	0	1	1	1	0	0	0	99	479	0.206681
PID051	36	31	M	1	1	1	0	0	0	0	0	0	1	0	0	0	37	837	0.0442055
PID052	36	9	M	1	0	0	0	0		0	0	0	1	0	0	0	443	443	1
PID053	36	21	M	1	0	0	0	0		0	0	0	1	0	0	0	227	939	0.241747
PID054	36	35	M	0	0	1	0	0		0	0	0	1	0	0	1	166	884	0.187783
PID055	37	62	F	0	1	1	0	0	0	0	1	1	1	0	0	0	246	898	0.273942
PID056	37	174	M	0	1	1	0	0	0	0	1	1	1	0	0	0	198	288	0.6875
PID057	37	57	M	0	1	1	0	0	0	0	1	1	1	0	0	0	127	761	0.166886
PID058	37	6	M	0	0	1	0	0		0	1	1	1	0	0	1	117	297	0.393939
PID059	37	10	M	0	1	1	0	0	0	0	1	0	1	0	0	0	287	788	0.364213
PID060	37	38	F	1	1	1	0	1	0	0	0	0	1	0	0	0	186	537	0.346369	DNMT3A	p.L411X	0.609
PID061	37	8	F	0	1	1	0	0	0	1	0	0	1	0	0	0	319	638	0.5
PID062	37	22	M	0	0	1		0		1	0	0	1	0	1	0	247	784	0.315051
PID063	37	11	M	0	0	0	0	0		0	0	0	1	0	0	0	273	918	0.297386
PID064	38	57	F	0	1	1	0	0	0	0	1	1	1	0	1	0	219	750	0.292
PID065	38	33	M	0	1	1	0	0	0	0	1	0	1	0	0	0	299	503	0.594433
PID066	38	3	M	0	0	1	0	0		0	1	0	1	0	0	0	446	558	0.799283
PID067	38	64	F	0	1	1	0	0	1	0	0	0	1	0	0	0	292	686	0.425656	TET2	p.T1114-1115X		0.529
PID068	38	6	F	0	1	1	0	0	0	0	0	0	1	0	0	0	52	772	0.0673575
PID069	38	17	M	0	1	1	0	0	0	0	0	0	1	0	0	0	273	633	0.43128
PID070	38	11	M	0	0	1	0	0		0	0	0	1	0	1	0	89	829	0.107358
PID071	38	13	M	1	0	0	0	0		0	0	0	1	0	0	0	220	723	0.304288
PID072	38	9	M	1	0	0	0	0		0	0	0	1	0	0	0	327	800	0.40875
PID073	38	8	M	0	0	0	0	0		0	0	0	1	0	0	0	450	610	0.737705
PID074	39	130	M	0	1	1	0	1	1	0	1	1	1	0	0	0	450	1256	0.35828	DNMT3A	p.D529N	2	1.07
PID075	39	43	F	0	1	1	0	1	1	0	1	1	1	0	0	1	105	257	0.40856	TET2	p.I1873T	0.652	0.777
PID076	39	44	M	0	1	1	0	0	0	0	1	0	1	0	0	0	286	559	0.511628
PID077	39	60	F	0	1	1	0	0		0	1	0	1	0	0	0	276	1745	0.158166
PID078	39	12	M	1	0	0	0	0		0	0	0	1	0	0	0	347	1115	0.311211
PID079	39	17	M	0	0	0	0	0		0	0	0	1	0	0	0	95	785	0.121019
PID080	39	27	M	0	0	0	0	0		0	0	0	1	0	0	0	173	656	0.26372
PID081	40	3	M	1	1	1	0	0	0	0	1	1	1	0	0	0	99	213	0.464789
PID082	40	32	F	0	1	1	0	0	0	0	1	0	1	0	0	0	69	339	0.20354
PID083	40	31	F	0	0	1	0	0		0	0	0	1	0	0	0	272	504	0.539683
PID084	40	0	M	0	0	1	0	0		0	0	0	1	0	0	0	176	785	0.224204
PID085	40	27	M	0	0	1	0	0		0	0	0	1	0	0	1	154	627	0.245614
PID086	40	405	M	0	0	1	0	0		0	0	0	0	0	0	0	451	1031	0.437439
PID087	41	11	M	0	1	1	0	1	1	0	1	1	1	0	0	0	246	1566	0.157088	DNMT3A	p.R749C	1.42	0.561
PID088	41	6	M	0	0	1	0	1	1	0	1	1	1	0	1	0	84	1106	0.0759494	DNMT3A	p.R635Q	6.5	7.75
PID089	41	20	M	0	1	1	0	0	0	0	1	1	1	0	0	0	141	652	0.216258
PID090	41	35	M	1	1	1	0	1	1	0	1	0	1	0	0	0	357	428	0.834112	CBL	p.L399P	1.62	0.968
PID091	41	2	M	1	0	0	0	1		0	0	0	1	0	0	0	457	686	0.666181	STAT3	p.D661V	0.553
PID092	41	2	F	0	0	0	0	1		0	0	0	1	0	0	0	607	728	0.833791	TET2	p.K751X	1.07
PID093	41	31	M	1	0	1	0	0		0	0	0	1	0	0	0	186	797	0.233375
PID094	41	1200	M	1	0	0	0	0		0	0	0	0	1	0	0	958	424	2.25943
PID095	41	40	M	1	0	1	0	0		0	0	0	1	0	0	1	248	725	0.342069
PID096	41	20	M	0	0	1	0	0		0	0	0	1	0	0	1	162	808	0.200495
PID097	42	31	M	0	1	1	1	1	1	1	0	0	1	0	0	0	325	1426	0.22791	TP53	p.R282W	1.14	0.976
PID098	42	66	M	0	1	1	0	1	1	0	1	1	1	0	0	0	208	479	0.434238	DNMT3A	p.G646R	1
PID099	42	115	M	1	1	1	0	1	1	0	1	1	1	0	0	0	194	1072	0.18097	ASXL1	p.Q708*	2.5	2.71
PID100	42	11	F	0	1	1	0	1	1	0	0	0	1	0	0	0	642	683	0.939971	TET2	p.W1233R	0.834	0.648
PID101	43	42	M	0	0	1	0	0	0	0	1	1	1	0	1	0	477	1060	0.45
PID102	43	36	F	0	1	1	0	0	0	0	1	0	1	0	0	0	169	471	0.358811
PID103	43	160	M	0	1	1	0	0	0	0	0	0	1	0	0	0	442	442	1
PID104	43	89	M	1	1	1	0	0	0	0	0	0	1	0	0	0	264	665	0.396992
PID105	43	2	M	0	0	0	0	0		0	0	0	1	0	0	0	463	1992	0.23243
PID106	43	836	F	1	0	0	0	0		0	0	0	0	1	0	0	820	820	1
PID107	43	556	M	1	0	0	0	0		0	0	0	0	1	0	0	671	403	1.66501
PID108	44	5	M	0	1	1	0	0	0	0	1	0	1	0	0	0	167	670	0.249254
PID109	44	9	F	0	0	0		1		0	0	0	1	0	0	0	314	770	0.407792	EZH2	p.D657H	1.04
PID110	44	4	M	0	0	0	0	1		0	0	0	1	0	0	0	335	399	0.839599	DNMT3A	p.G646R	1.25
PID111	44	101	M	0	0	1	0	0		1	0	0	1	0	1	0	551	964	0.571577
PID112	45	37	M	1	1	1	0	1	1	0	1	0	1	0	0	0	176	415	0.424096	DNMT3A	p.C583W	1.8	1.05
PID113	45	28	M	1	1	1	0	0		0	1	0	1	0	0	0	300	310	0.967742
PID114	45	4	M	1	1	1	0	0	0	0	1	0	1	0	0	0	41	846	0.0484634
PID115	45	25	M	1	0	1	0	0		0	1	0	1	0	0	0	167	1088	0.153493
PID116	45	13	F	0	1	1	0	0	1	0	0	0	1	0	0	0	91	267	0.340824	DNMT3A	p.Y533C		0.697
PID117	45	4	M	1	1	1	0	0	0	0	0	0	1	0	0	0	359	1300	0.276154
PID118	45	343	M	0	0	0	0	0		0	0	0	0	0	0	0	497	554	0.897112
PID119	46	122	F	1	1	1	0	1	1	0	1	1	1	0	0	0	160	392	0.408163	DNMT3A	p.A575P	1	1.62
PID120	46	52	M	0	1	1	0	0	0	0	1	0	1	0	0	0	293	384	0.763021
PID121	46	110	M	0	1	1	0	1	0	0	0	0	1	0	0	0	352	994	0.354125	TET2	p.W1198X	1.04
PID122	46	500	M	1	0	0	0	1		0	0	0	0	0	0	0	664	1427	0.465312	DNMT3A	p.P904A	2.53
PID123	46	22	F	0	0	0	0	0		0	0	0	1	0	0	0	222	640	0.346875
PID124	47	7	M	0	1	1	0	0	0	0	1	1	1	0	0	0	283	1010	0.280198
PID125	47	48	F	1	0	1	0	0		0	0	0	1	0	0	1	115	419	0.274463
PID126	47	15	M	0	1	1	1	0	0	1	1	0	1	0	1	0	91	468	0.194444
PID127	47	3	F	0	1	1	0	0	0	0	1	0	1	0	0	0	307	445	0.689888
PID128	47	85	M	1	0	1	0	0		0	1	0	1	0	0	0	256	683	0.374817
PID129	47	6	M	0	1	1	0	0	0	0	0	0	1	0	0	0	236	770	0.306494
PID130	47	49	M	0	0	1	1	0		0	0	0	1	0	1	0	153	774	0.197674
PID131	48	48	F	0	1	1	0	0	0	0	1	1	1	0	0	0	407	899	0.452725
PID132	48	11	M	1	0	1	0	1		0	1	0	1	0	0	0	392	1102	0.355717	DNMT3A	p.L773R	1.71
PID133	48	4	F	1	0	0	0	1		0	0	0	1	0	0	0	158	2954	0.0534868	DNMT3A	p.R771*	1.29
PID134	48	887	M	0	0	0	1	1		0	0	0	0	1	0	0	907	714	1.27031	TET2	p.Q810*	2.82
PID135	48	1000	F	1	0	0	0	0		0	0	0	0	1	0	0	1270	635	2
PID136	56	44	M	1	0	0	0	0		0	0	0	1	0	0	0	135	729	0.185185
PID137	49	2	M	1	1	1	1	1	1	0	1	0	1	0	0	0	295	714	0.413165	TP53	p.V173M	0.65	0.733
PID138	49	10	F	1	0	0	0	0		0	0	0	1	0	0	0	1029	1001	1.02797
PID139	50	76	F	0	0	0	0	1		1	0	0	1	0	0	0	676	795	0.850314	TP53	p.L257R	2.41
PID140	50	111	M	1	0	1	0	1		0	1	0	1	0	0	0	213	1050	0.202857	STAT3	p.D661Y	3.85
PID141	50	25	M	1	1	1	0	0	0	0	1	0	1	0	0	0	211	483	0.436853
PID142	50	772	F	1	0	0	0	0		0	0	0	0	0	0	0	905	684	1.3231
PID143	50	500	M	0	0	0	0	0		0	0	0	0	0	0	0	362	334	1.08383
PID144	50	4	F	0	0	1	0	0		0	0	0	1	0	0	0	195	316	0.617089
PID145	51	44	M	1	0	1	0	0		0	0	1	1	0	0	1	181	757	0.239102
PID146	51	32	F	1	1	1	0	1	1	0	0	0	1	0	0	0	301	691	0.435601	TET2	p.H850-851X	0.6	2.2
PID147	52	4	M	1	0	1	0	0		0	0	0	1	0	1	0	140	536	0.261194
PID148	52	725	F	0	0	0	0	0		0	0	0	0	0	0	0	1199	1259	0.952343
PID149	52	1147	F	1	0	0	0	0		0	0	0	0	0	0	0	1203	681	1.76652
PID150	53	53	M	0	0	0	1	1		0	0	0	1	1	0	0	493	493	1	PPM1D	p.Q524*	0.821
PID151	53	4	M	0	0	1	0	0		0	0	0	1	0	1	0	4	159	0.0251572
PID152	53	19	M	1	1	1	0	0		0	0	0	1	0	0	0	598	772	0.774611
PID153	53	600	F	0	0	0	1	0		0	0	0	0	0	0	0	1236	816	1.51471
PID154	54	20	F	1	0	0	0	1		1	0	0	1	0	0	0	406	855	0.474854	DNMT3A		0.504
PID155	54	31	M	1	1	1	0	1	0	0	0	0	1	0	0	0	275	1117	0.246195	STAT3	p.S614R	1.06
PID156	54	100	M	1	0	0	0	1		0	0	0	1	0	0	0	610	1084	0.562731	DNMT3A	p.Q249*	1.17
PID157	54	38	M	1	0	0		0		0	0	0	1	0	0	0	78	319	0.244514
PID158	54	585	F	0	0	0	0	0		0	0	0	0	1	0	0	691	465	1.48602
PID159	55	109	F	0	1	1	0	0		0	1	0	1	0	0	0	332	831	0.399519
PID160	55	30	F	0	1	1	0	1	1	0	0	0	1	0	0	0	344	344	1	TET2	p.Q1127*	0.937	0.808
PID161	55	32	M	0	0	0	0	1		0	0	0	1	0	0	0	214	669	0.31988
PID162	55	54	M	1	0	0	0	1		0	0	0	1	0	0	0	630	714	0.882353	DNMT3A	p.L738Q	14.9
PID163	55	0	F	0	0	0	0	1		0	0	0	1	0	0	0	370	340	1.08824	DNMT3A	p.Y735C	0.725
PID164	55	1211	M	1	0	0	1	1		0	0	0	0	1	0	0	978	614	1.59283
PID165	55	200	F	1	0	0	0	0		0	0	0	0	0	0	0	394	522	0.754789
PID166	55	364	M	0	0	0	0	0		0	0	0	0	0	0	0	506	198	2.55556
PID167	55	210	M	0	0	0	1	0		0	0	0	0	0	0	0	415	863	0.480881
PID168	56	45	M	1	0	0	0	1	0	0	1	1	1	0	0	0	475	692	0.686416	TET2	p.Q1834X	0.5
PID169	56	264	F	1	0	0	0	1		0	0	0	0	0	0	0	949	562	1.68861	DNMT3A	p.-669-670X	1.7
PID170	57	602	M	1	0	0	1	1		0	0	0	0	0	0	0	766	1506	0.508632	GNAS	p.R201H	0.722
PID171	57	6	M	1	0	0	0	0		0	0	0	1	0	0	0	145	854	0.169789
PID172	57	400	M	1	0	0	0	0		0	0	0	0	0	0	0	597	403	1.48139
PID173	57	1179	M	0	0	0	0	0		0	0	0	0	1	0	0	1315	334	3.93713
PID174	57	1300	M	1	0	0	1	0		0	0	0	0	1	0	0	1058	957	1.10554
PID175	58	76	M	0	1	1	0	1	1	0	1	0	1	0	0	0	237	1106	0.214286	DNMT3A	p.G413X	1.14	2.74
PID176	58		M	1	0	0	0	1		0	0	0	0	0	0	0	558	720	0.775	KDM6A	p.T1405X	0.67
PID177	58	201	M	0	0	0	1	0		0	0	0	0	0	0	0	745	1009	0.738355
PID178	58	55	F	0	0	0	0	0		0	0	0	1	0	0	0	501	366	1.36885
PID179	59	210	M	1	0	0	0	1		0	0	0	0	0	0	0	500	1204	0.415282	DNMT3A	p.Q842H	1.29
PID180	59	18	M	1	0	0	0	0		0	0	0	1	0	0	0	63	803	0.0784558
PID181	59	510	M	1	0	0	0	0		0	0	0	0	0	0	0	780	685	1.13869
PID182	59	541	M	0	0	0	0	0		0	0	0	0	1	0	0	735	560	1.3125
PID183	60	500	M	1	0	0	0	0		0	0	0	0	0	0	0	1235	581	2.12565
PID184	61	205	F	1	0	1	0	0	0	0	0	1	0	0	0	0	649	1297	0.500386
PID185	61	16	M	1	0	0	1	1		0	1	0	1	0	0	0	440	1948	0.225873	DNMT3A	p.V675G	0.87
PID186	61	310	M	0	0	1	0	1		0	0	0	0	0	0	1	682	1073	0.635601	DNMT3A	p.V657M	0.625
PID187	62	292	M	1	0	0	0	0		0	0	0	0	0	0	0	336	269	1.24907
PID188	62	900	F	1	0	0	0	0		0	0	0	0	1	0	0	1334	468	2.85043
PID189	63	27	M	1	0	0	1	1		0	0	0	1	0	0	0	106	441	0.240363	DNMT3A	p.R882C	2.9
PID190	63	599	M	1	0	0	0	0		0	0	0	0	1	0	0	508	616	0.824675
PID191	64	4	M	1	0	0	0	0		0	0	0	1	0	0	0	386	626	0.616613
PID192	64	738	M	0	0	0	1	0		0	0	0	0	1	0	0	652	382	1.70681
PID193	65	50	M	1	0	0	0	0		0	0	0	1	0	0	0	158	947	0.166843
PID194	66	5	F	0	0	1	0	1	1	0	1	1	1	0	1	0	259	926	0.279698	TET2	p.H762X	1.5	0.62
PID195	67	500	M	0	0	0	1	1		0	0	0	0	1	0	0	748	659	1.13505	DNMT3A	p.P904L	1.33
PID196	68	813	M	0	0	0	1	0		0	0	0	0	1	0	0	633	294	2.15306
PID197	77	10	M	0	1	1	1	1		0	1	0	1	0	0	0	188	210	0.895238	DNMT3A	p.P743L	0.587

## Sheet: Figure-S2
ID	Age	nadir_CD4	Sex	Smoking_1	Myco_1	OI_1	White_1	Post_CH_1	Pre_CH_1	Lymph_Chemo_1	IRIS_1	HLH_1	Nadir_CD4_200	LTNP_1	KSHV_1	Histo_1	CD4	CD8	CD4_CD8	Gene	ProteinChange	Post_VAF	Pre_VAF
PID001	23	41	M	1	0	1		0		0	0	0	1	0	0	0	263	1516	0.173483
PID002	23	34	M	1	0	0	0	0		0	0	0	1	0	0	0	308	778	0.395887
PID003	24	0	M	1	0	1	1	0		0	0	0	1	0	1	0	13	903	0.0143965
PID004	25	86	M	0	1	1	0	1	0	1	1	0	1	0	0	0	999	2118	0.471671	CBL	p.C404F	0.723
PID005	29	13	M	0	0	1	0	1		0	1	0	1	0	0	0	194	1253	0.154828	DNMT3A	p.E94-98X	1.2
PID006	25	10	M	1	0	0	0	0		0	0	0	1	0	0	0	186	588	0.316327
PID007	26	84	F	0	1	1	0	1	1	0	0	0	1	0	0	0	403	1039	0.387873	DNMT3A	p.P307S	0.763	0.531
PID008	36	14	M	0	0	1	0	1		0	0	0	1	0	0	0	154	986	0.156187	STAT3	p.S614R	2.2
PID009	26	14	M	0	0	0	0	0		0	0	0	1	0	0	0	627	830	0.755422
PID010	27	52	M	1	1	1	1	0	0	0	1	0	1	0	0	0	50	736	0.0679348
PID011	27	28	M	1	1	1	1	0	0	0	1	0	1	0	0	0	413	1003	0.411765
PID012	27	40	M	0	1	1	0	0	0	0	1	0	1	0	0	0	390	1107	0.352304
PID013	27	77	M	0	1	1	0	0	0	0	0	0	1	0	0	0	873	1062	0.822034
PID014	27	1	F	0	0	1	0	0		0	0	0	1	0	1	0	1012	864	1.1713
PID015	27	1134	F	0	0	0	0	0		0	0	0	0	1	0	0	1330	819	1.62393
PID016	28	9	M	0	1	1	0	0	0	0	1	0	1	0	0	0	381	1104	0.345109
PID017	28	56	M	0	0	1	0	0		1	0	0	1	0	1	0	206	1484	0.138814
PID018	29	68	M	0	1	1	0	0	0	0	1	0	1	0	0	0	761	939	0.810437
PID019	29	29	M	1	1	1	0	0	0	0	1	0	1	0	0	0	376	975	0.385641
PID020	29	22	M	0	0	1	0	0		0	0	0	1	0	1	0	461	1585	0.290852
PID021	30	8	F	0	1	1	0	0	0	0	1	1	1	0	1	0	312	416	0.75
PID022	30	15	M	1	1	1	0	0	0	0	1	0	1	0	0	0	208	714	0.291317
PID023	30	7	M	0	0	1	0	0		0	0	0	1	0	1	0	364	533	0.682927
PID024	30	20	M	0	0	0		0		0	0	0	1	0	0	0	340	895	0.379888
PID025	31	4	M	0	1	1	0	0	0	0	1	1	1	0	0	0	561	596	0.941275
PID026	31	9	M	1	1	1	0	0		0	1	1	1	0	0	0	9	287	0.0313589
PID027	31	145	M	1	1	1	0	0	0	0	0	0	1	0	0	0	317	649	0.488444
PID028	31	3	M	0	0	1	0	0		0	0	0	1	0	0	1	191	561	0.340463
PID029	33	32	F	0	1	1	0	0	0	0	1	1	1	0	0	0	257	911	0.282108
PID030	33	150	F	0	1	1	0	0	0	0	1	1	1	0	1	1	482	549	0.87796
PID031	33	6	F	0	1	1	0	0	0	0	1	0	1	0	0	0	422	277	1.52347
PID032	33	530	M	1	0	0	1	0		0	0	0	0	1	0	0	795	501	1.58683
PID033	34	7	M	1	0	0	1	0		1	0	0	1	0	0	0	470	579	0.811744
PID034	34	44	F	0	1	1	0	0	0	0	1	1	1	0	0	0	75	159	0.471698
PID035	34	88	F	0	1	1	0	0	0	1	1	1	1	0	1	0	912	1027	0.888023
PID036	34	105	M	1	0	1	0	0	0	0	1	1	1	0	1	0	157	1274	0.123234
PID037	34	46	M	1	1	1	0	0	0	0	1	0	1	0	0	0	323	1020	0.316667
PID038	34	12	M	0	1	1	0	1	1	0	0	0	1	0	0	0	141	2032	0.0693898	TET2	p.P319X	0.785	1.15
PID039	34	99	F	0	1	1	0	0	1	0	0	0	1	0	0	0	94	527	0.178368	KRAS	p.G12S		1.15
PID040	34	25	M	0	0	0	0	0		0	0	0	1	0	0	0	117	418	0.279904
PID041	35	66	M	0	1	1	0	1	0	0	1	1	1	0	0	1	179	620	0.28871	DNMT3A	p.Y735C	0.611
PID042	35	15	M	0	0	1	0	0		0	1	1	1	0	0	0	252	951	0.264984
PID043	35	24	M	0	1	1	0	0	0	0	1	0	1	0	0	0	277	773	0.358344
PID044	35		M	0	0	0	0	1		0	0	0	0	0	0	0	814	620	1.3129	DNMT3A	p.R899C	4.38
PID045	35	8	F	0	0	0	0	0		0	0	0	1	0	0	0	552	2208	0.25
PID046	35	16	M	0	0	1	0	0		0	0	0	1	0	0	0	184	617	0.298217
PID047	35	25	M	1	0	0		0		0	0	0	1	0	0	0	208	1222	0.170213
PID048	35	360	M	1	0	0	0	0		0	0	0	0	0	0	0	803	720	1.11528
PID049	36	10	M	1	0	0	0	1	1	0	1	1	1	0	0	0	400	1399	0.285919	DNMT3A	p.P385X	1.29	0.582
PID050	36	29	M	0	1	1	0	0	0	0	1	1	1	0	0	0	99	479	0.206681
PID051	36	31	M	1	1	1	0	0	0	0	0	0	1	0	0	0	37	837	0.0442055
PID052	36	9	M	1	0	0	0	0		0	0	0	1	0	0	0	443	443	1
PID053	36	21	M	1	0	0	0	0		0	0	0	1	0	0	0	227	939	0.241747
PID054	36	35	M	0	0	1	0	0		0	0	0	1	0	0	1	166	884	0.187783
PID055	37	62	F	0	1	1	0	0	0	0	1	1	1	0	0	0	246	898	0.273942
PID056	37	174	M	0	1	1	0	0	0	0	1	1	1	0	0	0	198	288	0.6875
PID057	37	57	M	0	1	1	0	0	0	0	1	1	1	0	0	0	127	761	0.166886
PID058	37	6	M	0	0	1	0	0		0	1	1	1	0	0	1	117	297	0.393939
PID059	37	10	M	0	1	1	0	0	0	0	1	0	1	0	0	0	287	788	0.364213
PID060	37	38	F	1	1	1	0	1	0	0	0	0	1	0	0	0	186	537	0.346369	DNMT3A	p.L411X	0.609
PID061	37	8	F	0	1	1	0	0	0	1	0	0	1	0	0	0	319	638	0.5
PID062	37	22	M	0	0	1		0		1	0	0	1	0	1	0	247	784	0.315051
PID063	37	11	M	0	0	0	0	0		0	0	0	1	0	0	0	273	918	0.297386
PID064	38	57	F	0	1	1	0	0	0	0	1	1	1	0	1	0	219	750	0.292
PID065	38	33	M	0	1	1	0	0	0	0	1	0	1	0	0	0	299	503	0.594433
PID066	38	3	M	0	0	1	0	0		0	1	0	1	0	0	0	446	558	0.799283
PID067	38	64	F	0	1	1	0	0	1	0	0	0	1	0	0	0	292	686	0.425656	TET2	p.T1114-1115X		0.529
PID068	38	6	F	0	1	1	0	0	0	0	0	0	1	0	0	0	52	772	0.0673575
PID069	38	17	M	0	1	1	0	0	0	0	0	0	1	0	0	0	273	633	0.43128
PID070	38	11	M	0	0	1	0	0		0	0	0	1	0	1	0	89	829	0.107358
PID071	38	13	M	1	0	0	0	0		0	0	0	1	0	0	0	220	723	0.304288
PID072	38	9	M	1	0	0	0	0		0	0	0	1	0	0	0	327	800	0.40875
PID073	38	8	M	0	0	0	0	0		0	0	0	1	0	0	0	450	610	0.737705
PID074	39	130	M	0	1	1	0	1	1	0	1	1	1	0	0	0	450	1256	0.35828	DNMT3A	p.D529N	2	1.07
PID075	39	43	F	0	1	1	0	1	1	0	1	1	1	0	0	1	105	257	0.40856	TET2	p.I1873T	0.652	0.777
PID076	39	44	M	0	1	1	0	0	0	0	1	0	1	0	0	0	286	559	0.511628
PID077	39	60	F	0	1	1	0	0		0	1	0	1	0	0	0	276	1745	0.158166
PID078	39	12	M	1	0	0	0	0		0	0	0	1	0	0	0	347	1115	0.311211
PID079	39	17	M	0	0	0	0	0		0	0	0	1	0	0	0	95	785	0.121019
PID080	39	27	M	0	0	0	0	0		0	0	0	1	0	0	0	173	656	0.26372
PID081	40	3	M	1	1	1	0	0	0	0	1	1	1	0	0	0	99	213	0.464789
PID082	40	32	F	0	1	1	0	0	0	0	1	0	1	0	0	0	69	339	0.20354
PID083	40	31	F	0	0	1	0	0		0	0	0	1	0	0	0	272	504	0.539683
PID084	40	0	M	0	0	1	0	0		0	0	0	1	0	0	0	176	785	0.224204
PID085	40	27	M	0	0	1	0	0		0	0	0	1	0	0	1	154	627	0.245614
PID086	40	405	M	0	0	1	0	0		0	0	0	0	0	0	0	451	1031	0.437439
PID087	41	11	M	0	1	1	0	1	1	0	1	1	1	0	0	0	246	1566	0.157088	DNMT3A	p.R749C	1.42	0.561
PID088	41	6	M	0	0	1	0	1	1	0	1	1	1	0	1	0	84	1106	0.0759494	DNMT3A	p.R635Q	6.5	7.75
PID089	41	20	M	0	1	1	0	0	0	0	1	1	1	0	0	0	141	652	0.216258
PID090	41	35	M	1	1	1	0	1	1	0	1	0	1	0	0	0	357	428	0.834112	CBL	p.L399P	1.62	0.968
PID091	41	2	M	1	0	0	0	1		0	0	0	1	0	0	0	457	686	0.666181	STAT3	p.D661V	0.553
PID092	41	2	F	0	0	0	0	1		0	0	0	1	0	0	0	607	728	0.833791	TET2	p.K751X	1.07
PID093	41	31	M	1	0	1	0	0		0	0	0	1	0	0	0	186	797	0.233375
PID094	41	1200	M	1	0	0	0	0		0	0	0	0	1	0	0	958	424	2.25943
PID095	41	40	M	1	0	1	0	0		0	0	0	1	0	0	1	248	725	0.342069
PID096	41	20	M	0	0	1	0	0		0	0	0	1	0	0	1	162	808	0.200495
PID097	42	31	M	0	1	1	1	1	1	1	0	0	1	0	0	0	325	1426	0.22791	TP53	p.R282W	1.14	0.976
PID098	42	66	M	0	1	1	0	1	1	0	1	1	1	0	0	0	208	479	0.434238	DNMT3A	p.G646R	1
PID099	42	115	M	1	1	1	0	1	1	0	1	1	1	0	0	0	194	1072	0.18097	ASXL1	p.Q708*	2.5	2.71
PID100	42	11	F	0	1	1	0	1	1	0	0	0	1	0	0	0	642	683	0.939971	TET2	p.W1233R	0.834	0.648
PID101	43	42	M	0	0	1	0	0	0	0	1	1	1	0	1	0	477	1060	0.45
PID102	43	36	F	0	1	1	0	0	0	0	1	0	1	0	0	0	169	471	0.358811
PID103	43	160	M	0	1	1	0	0	0	0	0	0	1	0	0	0	442	442	1
PID104	43	89	M	1	1	1	0	0	0	0	0	0	1	0	0	0	264	665	0.396992
PID105	43	2	M	0	0	0	0	0		0	0	0	1	0	0	0	463	1992	0.23243
PID106	43	836	F	1	0	0	0	0		0	0	0	0	1	0	0	820	820	1
PID107	43	556	M	1	0	0	0	0		0	0	0	0	1	0	0	671	403	1.66501
PID108	44	5	M	0	1	1	0	0	0	0	1	0	1	0	0	0	167	670	0.249254
PID109	44	9	F	0	0	0		1		0	0	0	1	0	0	0	314	770	0.407792	EZH2	p.D657H	1.04
PID110	44	4	M	0	0	0	0	1		0	0	0	1	0	0	0	335	399	0.839599	DNMT3A	p.G646R	1.25
PID111	44	101	M	0	0	1	0	0		1	0	0	1	0	1	0	551	964	0.571577
PID112	45	37	M	1	1	1	0	1	1	0	1	0	1	0	0	0	176	415	0.424096	DNMT3A	p.C583W	1.8	1.05
PID113	45	28	M	1	1	1	0	0		0	1	0	1	0	0	0	300	310	0.967742
PID114	45	4	M	1	1	1	0	0	0	0	1	0	1	0	0	0	41	846	0.0484634
PID115	45	25	M	1	0	1	0	0		0	1	0	1	0	0	0	167	1088	0.153493
PID116	45	13	F	0	1	1	0	0	1	0	0	0	1	0	0	0	91	267	0.340824	DNMT3A	p.Y533C		0.697
PID117	45	4	M	1	1	1	0	0	0	0	0	0	1	0	0	0	359	1300	0.276154
PID118	45	343	M	0	0	0	0	0		0	0	0	0	0	0	0	497	554	0.897112
PID119	46	122	F	1	1	1	0	1	1	0	1	1	1	0	0	0	160	392	0.408163	DNMT3A	p.A575P	1	1.62
PID120	46	52	M	0	1	1	0	0	0	0	1	0	1	0	0	0	293	384	0.763021
PID121	46	110	M	0	1	1	0	1	0	0	0	0	1	0	0	0	352	994	0.354125	TET2	p.W1198X	1.04
PID122	46	500	M	1	0	0	0	1		0	0	0	0	0	0	0	664	1427	0.465312	DNMT3A	p.P904A	2.53
PID123	46	22	F	0	0	0	0	0		0	0	0	1	0	0	0	222	640	0.346875
PID124	47	7	M	0	1	1	0	0	0	0	1	1	1	0	0	0	283	1010	0.280198
PID125	47	48	F	1	0	1	0	0		0	0	0	1	0	0	1	115	419	0.274463
PID126	47	15	M	0	1	1	1	0	0	1	1	0	1	0	1	0	91	468	0.194444
PID127	47	3	F	0	1	1	0	0	0	0	1	0	1	0	0	0	307	445	0.689888
PID128	47	85	M	1	0	1	0	0		0	1	0	1	0	0	0	256	683	0.374817
PID129	47	6	M	0	1	1	0	0	0	0	0	0	1	0	0	0	236	770	0.306494
PID130	47	49	M	0	0	1	1	0		0	0	0	1	0	1	0	153	774	0.197674
PID131	48	48	F	0	1	1	0	0	0	0	1	1	1	0	0	0	407	899	0.452725
PID132	48	11	M	1	0	1	0	1		0	1	0	1	0	0	0	392	1102	0.355717	DNMT3A	p.L773R	1.71
PID133	48	4	F	1	0	0	0	1		0	0	0	1	0	0	0	158	2954	0.0534868	DNMT3A	p.R771*	1.29
PID134	48	887	M	0	0	0	1	1		0	0	0	0	1	0	0	907	714	1.27031	TET2	p.Q810*	2.82
PID135	48	1000	F	1	0	0	0	0		0	0	0	0	1	0	0	1270	635	2
PID136	56	44	M	1	0	0	0	0		0	0	0	1	0	0	0	135	729	0.185185
PID137	49	2	M	1	1	1	1	1	1	0	1	0	1	0	0	0	295	714	0.413165	TP53	p.V173M	0.65	0.733
PID138	49	10	F	1	0	0	0	0		0	0	0	1	0	0	0	1029	1001	1.02797
PID139	50	76	F	0	0	0	0	1		1	0	0	1	0	0	0	676	795	0.850314	TP53	p.L257R	2.41
PID140	50	111	M	1	0	1	0	1		0	1	0	1	0	0	0	213	1050	0.202857	STAT3	p.D661Y	3.85
PID141	50	25	M	1	1	1	0	0	0	0	1	0	1	0	0	0	211	483	0.436853
PID142	50	772	F	1	0	0	0	0		0	0	0	0	0	0	0	905	684	1.3231
PID143	50	500	M	0	0	0	0	0		0	0	0	0	0	0	0	362	334	1.08383
PID144	50	4	F	0	0	1	0	0		0	0	0	1	0	0	0	195	316	0.617089
PID145	51	44	M	1	0	1	0	0		0	0	1	1	0	0	1	181	757	0.239102
PID146	51	32	F	1	1	1	0	1	1	0	0	0	1	0	0	0	301	691	0.435601	TET2	p.H850-851X	0.6	2.2
PID147	52	4	M	1	0	1	0	0		0	0	0	1	0	1	0	140	536	0.261194
PID148	52	725	F	0	0	0	0	0		0	0	0	0	0	0	0	1199	1259	0.952343
PID149	52	1147	F	1	0	0	0	0		0	0	0	0	0	0	0	1203	681	1.76652
PID150	53	53	M	0	0	0	1	1		0	0	0	1	1	0	0	493	493	1	PPM1D	p.Q524*	0.821
PID151	53	4	M	0	0	1	0	0		0	0	0	1	0	1	0	4	159	0.0251572
PID152	53	19	M	1	1	1	0	0		0	0	0	1	0	0	0	598	772	0.774611
PID153	53	600	F	0	0	0	1	0		0	0	0	0	0	0	0	1236	816	1.51471
PID154	54	20	F	1	0	0	0	1		1	0	0	1	0	0	0	406	855	0.474854	DNMT3A		0.504
PID155	54	31	M	1	1	1	0	1	0	0	0	0	1	0	0	0	275	1117	0.246195	STAT3	p.S614R	1.06
PID156	54	100	M	1	0	0	0	1		0	0	0	1	0	0	0	610	1084	0.562731	DNMT3A	p.Q249*	1.17
PID157	54	38	M	1	0	0		0		0	0	0	1	0	0	0	78	319	0.244514
PID158	54	585	F	0	0	0	0	0		0	0	0	0	1	0	0	691	465	1.48602
PID159	55	109	F	0	1	1	0	0		0	1	0	1	0	0	0	332	831	0.399519
PID160	55	30	F	0	1	1	0	1	1	0	0	0	1	0	0	0	344	344	1	TET2	p.Q1127*	0.937	0.808
PID161	55	32	M	0	0	0	0	1		0	0	0	1	0	0	0	214	669	0.31988
PID162	55	54	M	1	0	0	0	1		0	0	0	1	0	0	0	630	714	0.882353	DNMT3A	p.L738Q	14.9
PID163	55	0	F	0	0	0	0	1		0	0	0	1	0	0	0	370	340	1.08824	DNMT3A	p.Y735C	0.725
PID164	55	1211	M	1	0	0	1	1		0	0	0	0	1	0	0	978	614	1.59283
PID165	55	200	F	1	0	0	0	0		0	0	0	0	0	0	0	394	522	0.754789
PID166	55	364	M	0	0	0	0	0		0	0	0	0	0	0	0	506	198	2.55556
PID167	55	210	M	0	0	0	1	0		0	0	0	0	0	0	0	415	863	0.480881
PID168	56	45	M	1	0	0	0	1	0	0	1	1	1	0	0	0	475	692	0.686416	TET2	p.Q1834X	0.5
PID169	56	264	F	1	0	0	0	1		0	0	0	0	0	0	0	949	562	1.68861	DNMT3A	p.-669-670X	1.7
PID170	57	602	M	1	0	0	1	1		0	0	0	0	0	0	0	766	1506	0.508632	GNAS	p.R201H	0.722
PID171	57	6	M	1	0	0	0	0		0	0	0	1	0	0	0	145	854	0.169789
PID172	57	400	M	1	0	0	0	0		0	0	0	0	0	0	0	597	403	1.48139
PID173	57	1179	M	0	0	0	0	0		0	0	0	0	1	0	0	1315	334	3.93713
PID174	57	1300	M	1	0	0	1	0		0	0	0	0	1	0	0	1058	957	1.10554
PID175	58	76	M	0	1	1	0	1	1	0	1	0	1	0	0	0	237	1106	0.214286	DNMT3A	p.G413X	1.14	2.74
PID176	58		M	1	0	0	0	1		0	0	0	0	0	0	0	558	720	0.775	KDM6A	p.T1405X	0.67
PID177	58	201	M	0	0	0	1	0		0	0	0	0	0	0	0	745	1009	0.738355
PID178	58	55	F	0	0	0	0	0		0	0	0	1	0	0	0	501	366	1.36885
PID179	59	210	M	1	0	0	0	1		0	0	0	0	0	0	0	500	1204	0.415282	DNMT3A	p.Q842H	1.29
PID180	59	18	M	1	0	0	0	0		0	0	0	1	0	0	0	63	803	0.0784558
PID181	59	510	M	1	0	0	0	0		0	0	0	0	0	0	0	780	685	1.13869
PID182	59	541	M	0	0	0	0	0		0	0	0	0	1	0	0	735	560	1.3125
PID183	60	500	M	1	0	0	0	0		0	0	0	0	0	0	0	1235	581	2.12565
PID184	61	205	F	1	0	1	0	0	0	0	0	1	0	0	0	0	649	1297	0.500386
PID185	61	16	M	1	0	0	1	1		0	1	0	1	0	0	0	440	1948	0.225873	DNMT3A	p.V675G	0.87
PID186	61	310	M	0	0	1	0	1		0	0	0	0	0	0	1	682	1073	0.635601	DNMT3A	p.V657M	0.625
PID187	62	292	M	1	0	0	0	0		0	0	0	0	0	0	0	336	269	1.24907
PID188	62	900	F	1	0	0	0	0		0	0	0	0	1	0	0	1334	468	2.85043
PID189	63	27	M	1	0	0	1	1		0	0	0	1	0	0	0	106	441	0.240363	DNMT3A	p.R882C	2.9
PID190	63	599	M	1	0	0	0	0		0	0	0	0	1	0	0	508	616	0.824675
PID191	64	4	M	1	0	0	0	0		0	0	0	1	0	0	0	386	626	0.616613
PID192	64	738	M	0	0	0	1	0		0	0	0	0	1	0	0	652	382	1.70681
PID193	65	50	M	1	0	0	0	0		0	0	0	1	0	0	0	158	947	0.166843
PID194	66	5	F	0	0	1	0	1	1	0	1	1	1	0	1	0	259	926	0.279698	TET2	p.H762X	1.5	0.62
PID195	67	500	M	0	0	0	1	1		0	0	0	0	1	0	0	748	659	1.13505	DNMT3A	p.P904L	1.33
PID196	68	813	M	0	0	0	1	0		0	0	0	0	1	0	0	633	294	2.15306
PID197	77	10	M	0	1	1	1	1		0	1	0	1	0	0	0	188	210	0.895238	DNMT3A	p.P743L	0.587

## Sheet: Figure-S3
ID	Cell	Gene_Variant	VAF (%)
PID001	CD4 Tcells	DNMT3a_G413X_129bp	0.00140192
PID001	CD8 Tcells	DNMT3a_G413X_129bp	0
PID001	Monocytes	DNMT3a_G413X_129bp	0
PID002	CD4 Tcells	DNMT3a_R635Q_145bp	5.49699
PID002	CD8 Tcells	DNMT3a_R635Q_145bp	0.948868
PID002	Monocytes	DNMT3a_R635Q_145bp	14.9541
PID003	CD4 Tcells	DNMT3a_D529N_150bp	0.0734319
PID003	CD8 Tcells	DNMT3a_D529N_150bp	5.97315
PID003	Monocytes	DNMT3a_D529N_150bp	0.0784437
PID004	CD4 Tcells	TET2_Q810_143bp	0.777276
PID004	CD8 Tcells	TET2_Q810_143bp	0.819467
PID004	Monocytes	TET2_Q810_143bp	6.97481
PID005	CD4 Tcells	DNMT3a_C583W_149bp	1.68265
PID005	CD8 Tcells	DNMT3a_C583W_149bp	0.164073
PID005	Monocytes	DNMT3a_C583W_149bp	2.13875
PID006	CD4 Tcells	TET2_L1418Q_143bp	1.53462
PID006	CD8 Tcells	TET2_L1418Q_143bp	0.959459
PID006	Monocytes	TET2_L1418Q_143bp	6.19208
PID007	CD4 Tcells	DNMT3a_R326C_150bp	1.75714
PID007	CD8 Tcells	DNMT3a_R326C_150bp	0.251233
PID007	Monocytes	DNMT3a_R326C_150bp	1.5748

## Sheet: Figure-S4
ID	Mono	PMN	Ddimer	MPO	sCD14	vWF	ICAM1	VCAM1	Eselectin	Pselectin	IFNg	IL6	IL8	TNFa	IRIS	CH_1	Sex
PI001	0.47	4.86	0.13	52369.1	1.53806e+06	2866.7	219260	558372	17.633	23.266					0	0	M
PI002	0.36	2.05	0.31	42942.1	1.36083e+06	1652	344476	573365	5.576	23.613	4.074	0.297	2.849	3.828	0	0	M
PI003	0.4	2.56	0.53	80633.2	1.97886e+06	5918	222249	493682	14.658	55.216					0	1	M
PI004	0.46	1.8	0.22	56835.9	1.16325e+06	3860.5	302516	508630	10.603	27.29	3.183	0.867	0.544	3.926	0	0	F
PI005	0.32	2.67	0.22	28890.1	1.99042e+06	2381.2	265830	337231	16.134	21.28	3.74	0.172	0.861	2.423	0	0	M
PI006	0.39	2.07	0.38	30996.7	1.32477e+06	2487	340875	303270	9.242	24.365	8.301	2.775	0.777	2.909	0	0	F
PI007	0.43	0.72	0.22	25524	1.17045e+06	2752.4	481589	396470	3.08	24.831	9.863	0.09	5.596	3.577	0	1	F
PI008	0.51	3	0.31	68937.5	3.0234e+06	5190.8	679805	914137	39.225	39.884					1	0	F
PI009	0.31	1.34	0.11	41218.3	1.67434e+06	3200.6	418184	397445	4.897	21.914	2.265	0.47	2.096	0.984	0	0	M
PI010	0.34	1.53	0.11	104616	1.49554e+06	2406.7	353396	590905	4.934	18.741	7.875	0.581	1.944	4.82	1	0	M
PI011	0.26	2.57	0.13	17949	2.83862e+06	3763.7	335837	413882	23.563	18.407					0	0	M
PI012	0.29	2.98	0.26	47262	3.97487e+06	4045.2	653091	522712	9.219	27	3.311	0.707	3.768	5.491	0	1	F
PI013	0.56	3.17	0.11	28628.7	1.4951e+06	2237.6	280056	394208	13.208	27.607	10.042	0.437	2.459	2.686	1	0	M
PI014	0.48	1.55	0.22	24066.4	1.94745e+06	4373.2	274229	427448	4.976	33.845	8.438	0.261	6.036	2.874	0	0	F
PI015	0.48	5.29	1.26	47911.4	1.87766e+06	8192.9	313170	959389	23.2	28.831					0	0	M
PI016	0.51	1.66	0.27	42506.4	1.76743e+06	6811.5	2.77331e+06	2.32862e+06	31.17	33.093					0	1	M
PI017	0.43	1.32		58744.4	1.81985e+06	8039.5	663183	836625	6.783	30.275	6.19	1.23	3.363	4.764	0	0	M
PI018	0.46	3.79	0.22	45891.1	1.70163e+06	2497.8	303363	390820	15.642	44.568	18.997	0.828	2.335	4.827	0	0	M
PI019	0.55	2.53	0.32	41590.7	1.85306e+06	2372.4	234093	430703	6.85	28.236					0	0	F
PI020	0.23	1.95	0.28	39681.8	1.91898e+06	3524.7	2.2263e+06	5.17979e+06	10.434	23.923					1	0	F
PI021	0.29	2.93	18.79	31746.7	2.37109e+06	2832.7	435217	411440	6.425	31.03					0	1	F
PI022	0.28	2.76	0.22	25962.2	825653	2301.3	1.33789e+06	1.79062e+06	12.42	33.259					1	0	M
PI023	0.82	4.31	0.11	45417	1756764	2899.5	333636	446741	7.901	34.863	4.689	1.098	6.097	3.481	1	1	M
PI024	0.4	2.37	0.11	44887.1	3.45254e+06	3347.3	315370	311859	7.239	32.215	6.264	0.331	2.821	1.946	0	1	F
PI025	0.32	2.57	0.6	44606.4	1.6878e+06	11611.7	440484	494810	9.172	27.676					1	1	M
PI026	0.35	3.54	0.29	23750.6	1.90177e+06	5536.7	357107	554459	7.558	28.832	2.145	1.644	0.835	1.339	0	0	F
PI027	0.09	1.38	0.13	44086.2	1.78027e+06	6134.5	323589	506889	12.385	25.278					0	0	M
PI028	0.46	4.95	0.22	68653.7	2.85611e+06	7182.7	2.50359e+06	3.10558e+06	68.717	63.834					1	1	M
PI029	0.45	2.79	0.22	33586.4	1.90649e+06	3412.3	408042	614182	3.855	20.642	18.003	0.659	2.489	5.384	1	1	M
PI030	0.48	1.92	0.22	26907.1	1.01368e+06	1595.6	268467	203458	9.046	23.057	1.854	0.517	2.439	1.82	0	0	M
PI031	0.29	2.07	0.26	40332	1.41767e+06	3012.1	381884	632032	11.218	39.809	7.924	0.361	2.136	3.898	1	0	F
PI032	0.36	1.59	0.28	116610	1.21738e+06	3489.1	317796	605545	10.801	23.99					0	0	F
PI033	0.58	5.59	0.44	66594	1.42949e+06	2713.3	233051	373637	13.323	29.294	4.322	0.461	3.701	4.51	1	1	M
PI034	0.5	2.55	0.13	31897.9	1.51843e+06	4110	335104	426736	19.554	41.696					0	0	M
PI035	0.41	3.77	0.11	75959.3	2.73707e+06	3896.7	300010	313484	13.91	65.317	8.243	1.769	8.194	4.024	0	1	F
PI036	0.54	2.18	0.56	38955.4	1.31627e+06	5208.4	544146	816913	9.538	28.812					1	0	F
PI037	0.46	2.05	0.11	51069.1	1.06071e+06	2872.3	333083	530304	19.365	35.008	3.793	0.425	4.193	2.289	1	0	M
PI038	0.67	4.22	0.22	72015.1	2.28507e+06	5719.3	1.9815e+06	1.78375e+06	11.871	43.206					1	0	M
PI039	0.43	2.29	0.53	34796.6	1.51158e+06	3250.7	1.69057e+06	1.85971e+06	10.342	40.192					0	0	M
PI040	0.21	2.2	0.13	51789.4	2.01249e+06	3675.7	303279	540583	11.675	16.007					0	1	F
PI041	0.21	1.48	0.31	48985.3	1.1636e+06	6855.6	303036	620109	9.032	20.712					1	0	F
PI042	0.33	1.62	0.13	37937.7	1.68911e+06	9254.8	289421	990455	7.108	26.989					1	1	M
PI043	0.31	2.18	0.41	39703.6	1.8068e+06	2050.9	217063	292193	16.788	36.289					1	0	M
PI044	0.27	2.18	0.3	27139.8	1.53481e+06	4318.8	349113	710965	24.373	28.017					1	1	F
PI045	0.25	1.03	0.13	31255.9	889325	3245.3	333269	615252	11.504	30.484					0	0	M
PI046	0.83	4.44	0.49	29005.1	1.66406e+06	2217.6	382043	619295	9.434	39.038	3.607	1.45	2.713	3.608	0	0	M
PI047	0.68	4.65		38215.4	2.28455e+06	1674.7	309193	471898	31.953	48.677					0	0	M
PI048	0.18	1.58	0.39	19612.6	2.06352e+06	3635.3	250433	385990	7.749	15.47	2.573	0.09	2.429	2.312	0	0	F
PI049	0.24	2.16	0.13	35106.4	1.47095e+06	4292	321992	798802	17.398	18.733					0	0	M
PI050	0.46	2.88	0.22	37380.5	1.43821e+06	2997.3	464174	490372	8.37	38.239	9.982	0.394	4.852	3.335	1	0	M
PI051	0.34	2.3	0.44	59002.6	1.39472e+06	4464.8	308148	330252	10.235	34.71	3.621	0.403	0.742	2.213	0	0	F
PI052	0.3	2.3	0.26	458158	2.22998e+06	2576.2	323838	399728	7.747	15.934	6.372	0.561	1.669	4.392	0	0	M
PI053	0.39	2.28	0.13	34906	1.26747e+06	5661.7	359284	1.2047e+06	9.052	45.05					1	0	M
PI054	0.41	2.72	0.33	64260.8	1.73863e+06	5331.7	206485	437640	8.023	37.099					1	0	M
PI055	0.34	3.94	0.35	48447	1735819	2971.9	1.37811e+06	1.56796e+06	17.97	23.159					1	0	F
PI056	0.28	2.12	0.37	32790.1	2165797	3618.8	237404	602763	7.364	22.9					1	1	M
PI057	0.35	2.79	0.11	41345.2	1.20004e+06	2202.1	1.06018e+06	1.02554e+06	7.655	28.36					1	0	M
PI058	0.35	2.42	0.13	60534.8	1516736	4280.5	154678	232202	11.446	27.84					0	0	F
PI059	0.39	3.57	0.29	22800.3	1.04703e+06	3821.9	168302	232924	16.474	27.728	7.408	0.684	1.526	2.564	1	0	M
PI060	0.24	2.96	0.13	22051.9	2.03705e+06	3981.1	195813	322409	13.1	28.708					0	1	F
PI061	0.37	3.38	0.27	7926	1.7247e+06						2.565	0.321	2.03	2.529	1	0	M
PI062	0.56	2.85	0.27	4908.3	1.36462e+06						3.145	0.519	2.471	3.164	0	0	M
PI063	0.42	1.74	0.65	4747	1.23637e+06						38.467	1.419	1.641	1.913	0	0	M
PI064	0.7	4.87	1.05	13948.4	2329974						5.224	4.629	4.165	17.669	0	0	M
PI065	0.28	1.74	0.4	4092.4	1.6002e+06						3.29	0.484	0.71	3.717	1	0	F
PI066	0.23	1.82	0.13	2408.3	1.18008e+06						1.731	0.384	2.385	2.019	1	0	M
PI067	0.42	3.02	0.64	5278.7	3.23468e+06						7.832	1.937	3.309	3.217	1	0	F
PI068	0.41	1.96	1.31	10641.8	1.52804e+06						4.409	0.49	3.635	5.157	0	0	M
PI069	0.57	0.96	0.32	14539.1	1.24265e+06						2.28	1.276	5.965	3.694	1	0	M
PI070	0.62	4.57	0.13	3592.4	1.22908e+06						2.013	4.515	0.664	2.58	0	0	F
PI071	0.44	2.15	0.37	3555.1	1.22358e+06						4.358	0.469	1.339	3.053	0	0	M
PI072	0.45	3.13	0.29	1830.3	1612656						3.865	0.456	1.986	2.826	1	1	M
PI073	0.43	1.57	0.37	2910.2	1.79985e+06						5.145	1.247	1.243	2.73	1	0	F
PI074	0.35	4.04	0.78	11089	1.34693e+06						106.518	9.624	19.218	3.002	0	1	F
PI075	0.5	2.5	0.62	3859.6	1.65539e+06						2.094	0.747	1.613	3.765	1	1	M
PI076	0.78	3.3	0.27	8834.3	1.62894e+06						3.734	1.486	3.975	4.76	0	0	M
PI077	0.31	2.05	0.32	12648.6	1.39676e+06						3.428	1.423	1.396	3.35	0	0	F
PI078	0.75	3.07		23240.9	2.21219e+06						143.977	3.008	31.512	3.949	0	0	M
PI079	0.4	2.26	0.37	11769.3	1.82025e+06						4.699	0.4	4.745	1.842	0	0	F
PI080	0.48	2.84	0.13	6460.4	1.61709e+06						5.379	0.244	1.794	2.894	1	0	M
PI081	0.49	4.36	0.13	11478.7	1.5056e+06						7.887	0.52	1.549	2.045	1	0	M
PI082			0.13	7127.4	1.07372e+06						5.656	0.256	0.244	1.252	1	0	F
PI083	0.36	2.63	0.55	7417.1	1165828						7.701	0.57	2.145	1.395	0	1	F
PI084	0.49	2.71	0.13	7650.3	1212868						5.557	0.878	2.464	1.844	1	0	M
PI085	0.56	4.1	0.13	6900.1	1.67546e+06						3.151	0.523	2.448	1.616	0	0	M
PI086	0.49	2.82		7857.3	1.12159e+06						2.777	0.3	2.456	1.526	0	0	M
PI087	0.75	3.07		8871.8	970756						5.064	0.593	2.118	1.448	0	0	M
PI088	0.27	2.31	0.13	12033.9	1.42504e+06						10.153	0.436	2.095	2.052	0	0	F
PI089	0.54	4.19	0.98	13287.8	1.44255e+06						7.197	1.073	0.699	1.476	0	0	F

## Sheet: Figure-S5
ID	CH_1	IRIS	Time	Per_Monos	Per_Lymph
BPI001	1	0	Acute	17.1	13
BPI002	1	1	Acute	8	25.9
BPI003	1	0	Acute	8.7	28.5
BPI004	1	0	Acute	9.4	20.4
BPI005	1	0	Acute	9	25.1
BPI006	1	1	Acute	11.5	24.7
BPI007	1	1	Acute	11	14.4
BPI008	1	1	Acute	4.3	33.2
BPI009	1	0	Acute	3.2	23.7
BPI010	1	1	Acute	1	7.5
BPI011	1	1	Acute	9	13.6
BPI012	1	0	Acute	9.6	29.1
BPI013	1	0	Acute	7.7	21.3
BPI014	1	0	Acute	10.9	21.9
BPI015	1	1	Acute	8.4	10.2
BPI016	1	1	Acute	11.5	18.2
BPI017	1	0	Acute	4.1	57.1
BPI018	1	0	Acute	9.1	18.3
BPI019	1	0	Acute	12.1	22.8
BPI020	1	1	Acute	18.7	35.2
BPI021	1	1	Acute	5.3	10.6
BPI022	1	1	Acute	5.8	7.9
BPI023	1	1	Acute	14	63
BPI024	1	1	Acute	10.6	8
BPI025	1	1	Acute	10.4	20.9
BPI026	1	1	Acute	12.7	36.6
PI001	1	0	Follow-up	6.7	40.4
PI002	1	1	Follow-up	8.2	4.6
PI003	1	0	Follow-up	10.8	40.7
PI004	1	0	Follow-up	5.7	39.9
PI005	1	0	Follow-up	8.2	32.1
PI006	1	1	Follow-up	8.7	24.6
PI007	1	1	Follow-up	9.9	38.7
PI008	1	1	Follow-up	11.1	41.9
PI009	1	0	Follow-up	11.1	48.4
PI010	1	1	Follow-up	13.8	14.8
PI011	1	1	Follow-up	10.8	30.3
PI012	1	0	Follow-up	4.5	57
PI013	1	0	Follow-up	6.3	26.1
PI014	1	0	Follow-up	7.5	25
PI015	1	1	Follow-up	8.1	25.9
PI016	1	1	Follow-up	11.6	20
PI017	1	0	Follow-up	29.4	34.8
PI018	1	0	Follow-up	7.7	34.3
PI019	1	0	Follow-up	8.6	20.8
PI020	1	1	Follow-up	5.9	27.2
PI021	1	1	Follow-up	19.1	38.2
PI022	1	1	Follow-up	6.6	33.7
PI023	1	1	Follow-up	9.1	40
PI024	1	1	Follow-up	8.6	38.5
PI025	1	1	Follow-up	6.3	52.5
PI026	1	1	Follow-up	6.5	32
